# Supplementary material for: Genomic characterization of antimicrobial resistance and mobile genetic elements in swine gut bacteria isolated from a Canadian research farm
Source: Anim Microbiome. 2025 Jun 18;7:66. doi: 10.1186/s42523-025-00432-w (PMC12175345; doi:10.1186/s42523-025-00432-w)
Supplement: Supplementary file 1 — Additional file1 (XLSX 30 KB) [file 42523_2025_432_MOESM1_ESM.xlsx]

## Sheet: Sheet1
Genome ID	FastQ Read ID	SourceID	PIG_ID	Sample_Source	Genome_Size	UHGG_Fasta_ANI	UHGG_Taxonomy_v2	CheckM Genome Completeness	CheckM Genome Contamination	# contigs	GC (%)	N50		Average Genome Completeness	Average Genome Contamination
PI_122	HD122	SGI.002	Sow_47309	Stool	3684413	97.46	d__Bacteria;p__Actinobacteriota;c__Actinomycetia;o__Mycobacteriales;f__Mycobacteriaceae;g__Dietzia;s__Dietzia cinnamea	99.41	1.08	200	42.84	19491		99.078	0.585781
PI_125	HD125	SGI.005	Sow_47309	Stool	7666969	95.89	d__Bacteria;p__Actinobacteriota;c__Actinomycetia;o__Streptomycetales;f__Streptomycetaceae;g__Streptomyces;s__Streptomyces albidoflavus	99.68	0	123	70.67	59266
PI_355	HD355	SGI.236	Piglet_225	Colon_Mucosa	1806167	N/A	d__Bacteria;p__Actinobacteriota;c__Coriobacteriia;o__Coriobacteriales;f__Atopobiaceae;g__;s__	99.6	0.81	75	40.4	48341
PI_244	HD244	SGI.125	Sow_47309	Stool	1956798	96.6	d__Bacteria;p__Actinobacteriota;c__Coriobacteriia;o__Coriobacteriales;f__Atopobiaceae;g__Paratractidigestivibacter;s__Paratractidigestivibacter faecalis	97.58	0	171	73.12	101714
PI_152	HD152	SGI.033	Sow_56808	Stool	2056149	97.76	d__Bacteria;p__Actinobacteriota;c__Coriobacteriia;o__Coriobacteriales;f__Coriobacteriaceae;g__Collinsella;s__Collinsella sp002391315	100	1.61	94	38.25	55805
PI_214	HD214	SGI.095	Piglet_39	Colon_Digesta	1972039	97.79	d__Bacteria;p__Actinobacteriota;c__Coriobacteriia;o__Coriobacteriales;f__Coriobacteriaceae;g__Collinsella;s__Collinsella sp002391315	99.19	1.61	55	31.29	102155
PI_297	HD297	SGI.178	Piglet_225	Colon_Digesta	2009170	97.65	d__Bacteria;p__Actinobacteriota;c__Coriobacteriia;o__Coriobacteriales;f__Coriobacteriaceae;g__Collinsella;s__Collinsella sp002391315	100	1.61	56	40.39	130685
PI_299	HD299	SGI.180	Piglet_225	Colon_Digesta	2071352	97.75	d__Bacteria;p__Actinobacteriota;c__Coriobacteriia;o__Coriobacteriales;f__Coriobacteriaceae;g__Collinsella;s__Collinsella sp002391315	100	1.61	106	41.31	37193
PI_303	HD303	SGI.184	Sow_47309	Stool	2038630	97.83	d__Bacteria;p__Actinobacteriota;c__Coriobacteriia;o__Coriobacteriales;f__Coriobacteriaceae;g__Collinsella;s__Collinsella sp002391315	100	1.61	79	43.27	50176
PI_360	HD360	SGI.241	Piglet_225	Cecum_Digesta	1968357	97.91	d__Bacteria;p__Actinobacteriota;c__Coriobacteriia;o__Coriobacteriales;f__Coriobacteriaceae;g__Collinsella;s__Collinsella sp002391315	100	1.61	159	27.84	43333
PI_285	HD285	SGI.166	Piglet_225	Colon_Digesta	2173837	97.45	d__Bacteria;p__Actinobacteriota;c__Coriobacteriia;o__Coriobacteriales;f__Eggerthellaceae;g__Slackia_A;s__Slackia_A isoflavoniconvertens	100	0	159	45.5	52503
PI_146	HD146	SGI.027	Sow_56808	Stool	3301980	N/A	d__Bacteria;p__Bacteroidota;c__Bacteroidia;o__Bacteroidales;f__Bacteroidaceae;g__Prevotella;s__	99.29	0.12	182	38.85	21620
PI_283	HD283	SGI.164	Piglet_39	Cecum_Digesta	3983916	97.44	d__Bacteria;p__Bacteroidota;c__Bacteroidia;o__Bacteroidales;f__Bacteroidaceae;g__Prevotella;s__Prevotella copri	98.31	4.98	73	59.58	81110
PI_174	HD174	SGI.055	Piglet_225	Colon_Mucosa	3426878	96.05	d__Bacteria;p__Bacteroidota;c__Bacteroidia;o__Bacteroidales;f__Bacteroidaceae;g__Prevotella;s__Prevotella copri_A	98.31	1.69	62	31.04	107314
PI_310	HD310	SGI.191	Piglet_39	Colon_Digesta	3422964	96.08	d__Bacteria;p__Bacteroidota;c__Bacteroidia;o__Bacteroidales;f__Bacteroidaceae;g__Prevotella;s__Prevotella copri_A	97.3	2.53	98	40.59	37184
PI_286	HD286	SGI.167	Piglet_39	Colon_Mucosa	3928111	96.21	d__Bacteria;p__Bacteroidota;c__Bacteroidia;o__Bacteroidales;f__Bacteroidaceae;g__Prevotella;s__Prevotella sp900546535	98.48	1.87	75	59.72	72700
PI_290	HD290	SGI.171	Piglet_225	Colon_Digesta	4675427	98.16	d__Bacteria;p__Bacteroidota;c__Bacteroidia;o__Bacteroidales;f__Marinifilaceae;g__Butyricimonas;s__Butyricimonas virosa	99.46	0	69	53.25	85543
PI_187	HD187	SGI.068	Piglet_225	Colon_Digesta	4987497	97.54	d__Bacteria;p__Bacteroidota;c__Bacteroidia;o__Bacteroidales;f__Tannerellaceae;g__Parabacteroides;s__Parabacteroides distasonis	99.42	0	158	37.62	32854
PI_236	HD236	SGI.117	Piglet_39	Colon_Digesta	4359232	98.86	d__Bacteria;p__Bacteroidota;c__Bacteroidia;o__Bacteroidales;f__Tannerellaceae;g__Parabacteroides;s__Parabacteroides merdae	99.42	0	212	34.31	30803
PI_288	HD288	SGI.169	Piglet_225	Colon_Digesta	2957418	N/A	d__Bacteria;p__Desulfobacterota_I;c__Desulfovibrionia;o__Desulfovibrionales;f__Desulfovibrionaceae;g__Desulfovibrio;s__	98.72	0.59	96	38.25	50389
PI_201	HD201	SGI.082	Sow_47309	Stool	2678892	98.6	d__Bacteria;p__Desulfobacterota_I;c__Desulfovibrionia;o__Desulfovibrionales;f__Desulfovibrionaceae;g__Desulfovibrio;s__Desulfovibrio sp900556755	99.29	0.59	252	42.42	16398
PI_221	HD221	SGI.102	Sow_56808	Stool	2833852	98.97	d__Bacteria;p__Desulfobacterota_I;c__Desulfovibrionia;o__Desulfovibrionales;f__Desulfovibrionaceae;g__Desulfovibrio;s__Desulfovibrio sp900556755	99.88	0.72	67	40.61	126408
PI_252	HD252	SGI.133	Sow_56808	Stool	2787086	96.67	d__Bacteria;p__Desulfobacterota_I;c__Desulfovibrionia;o__Desulfovibrionales;f__Desulfovibrionaceae;g__Desulfovibrio;s__Desulfovibrio sp900556755	99.29	0.59	57	45.95	130517
PI_349	HD349	SGI.230	Piglet_225	Colon_Digesta	2729833	98.63	d__Bacteria;p__Desulfobacterota_I;c__Desulfovibrionia;o__Desulfovibrionales;f__Desulfovibrionaceae;g__Desulfovibrio;s__Desulfovibrio sp900556755	99.41	0.59	82	40.51	42614
PI_258	HD258	SGI.139	Sow_56808	Stool	3069805	98.09	d__Bacteria;p__Firmicutes_A;c__Clostridia;o__Clostridiales;f__Clostridiaceae;g__Clostridium_P;s__Clostridium_P perfringens	99.19	0.81	84	40.66	34679
PI_143	HD143	SGI.024	Sow_56808	Stool	3726336	98.87	d__Bacteria;p__Firmicutes_A;c__Clostridia;o__Clostridiales;f__Clostridiaceae;g__Clostridium;s__Clostridium sp900759995	99.17	1.08	81	38.48	74924
PI_138	HD138	SGI.019	Piglet_39	Colon_Digesta	2917289	N/A	d__Bacteria;p__Firmicutes_A;c__Clostridia;o__Lachnospirales;f__Lachnospiraceae;g__Bariatricus;s__Bariatricus sp004560705	99.42	1.36	69	42.03	126927
PI_273	HD273	SGI.154	Piglet_225	Colon_Digesta	3660121	N/A	d__Bacteria;p__Firmicutes_A;c__Clostridia;o__Lachnospirales;f__Lachnospiraceae;g__Bariatricus;s__Bariatricus sp004560705	98.83	0.78	176	45.17	57691
PI_280	HD280	SGI.161	Piglet_225	Colon_Digesta	3538581	N/A	d__Bacteria;p__Firmicutes_A;c__Clostridia;o__Lachnospirales;f__Lachnospiraceae;g__Bariatricus;s__Bariatricus sp004560705	99.42	0.97	90	40.53	41328
PI_366	HD366	SGI.247	Piglet_225	Cecum_Mucosa	3650772	N/A	d__Bacteria;p__Firmicutes_A;c__Clostridia;o__Lachnospirales;f__Lachnospiraceae;g__Blautia_A;s__Blautia_A obeum	99.42	0.97	66	34.57	56439
PI_296	HD296	SGI.177	Piglet_225	Colon_Digesta	3323265	99.01	d__Bacteria;p__Firmicutes_A;c__Clostridia;o__Lachnospirales;f__Lachnospiraceae;g__Coprococcus_A;s__Coprococcus_A catus	99.42	1.17	144	38.59	32603
PI_301	HD301	SGI.182	Piglet_225	Colon_Digesta	3269303	98.51	d__Bacteria;p__Firmicutes_A;c__Clostridia;o__Lachnospirales;f__Lachnospiraceae;g__Coprococcus_A;s__Coprococcus_A catus	99.42	1.95	68	34.53	65972
PI_307	HD307	SGI.188	Piglet_39	Colon_Mucosa	3067150	98.57	d__Bacteria;p__Firmicutes_A;c__Clostridia;o__Lachnospirales;f__Lachnospiraceae;g__Fusicatenibacter;s__Fusicatenibacter saccharivorans	99.42	1.36	87	40.65	34705
PI_185	HD185	SGI.066	Piglet_225	Colon_Digesta	3538222	97.51	d__Bacteria;p__Firmicutes_A;c__Clostridia;o__Lachnospirales;f__Lachnospiraceae;g__Lachnoclostridium_B;s__	99.37	0.79	69	34.53	56501
PI_304	HD304	SGI.185	Sow_47309	Stool	3021602	97.63	d__Bacteria;p__Firmicutes_A;c__Clostridia;o__Lachnospirales;f__Lachnospiraceae;g__Mediterraneibacter;s__Mediterraneibacter faecis	99.33	1.34	35	63.52	179534
PI_350	HD350	SGI.231	Piglet_225	Colon_Digesta	3021838	97.57	d__Bacteria;p__Firmicutes_A;c__Clostridia;o__Lachnospirales;f__Lachnospiraceae;g__Mediterraneibacter;s__Mediterraneibacter faecis	99.33	1.34	61	34.55	66777
PI_369	HD369	SGI.250	Piglet_225	Cecum_Mucosa	3423854	96.95	d__Bacteria;p__Firmicutes_A;c__Clostridia;o__Lachnospirales;f__Lachnospiraceae;g__Mediterraneibacter;s__Mediterraneibacter faecis	98.95	1.27	75	41.93	87316
PI_173	HD173	SGI.054	Piglet_225	Cecum_Digesta	3157711	97.16	d__Bacteria;p__Firmicutes_A;c__Clostridia;o__Lachnospirales;f__Lachnospiraceae;g__Sporofaciens;s__	99.12	0.78	197	34.59	27653
PI_225	HD225	SGI.106	Piglet_39	Colon_Digesta	3260624	N/A	d__Bacteria;p__Firmicutes_A;c__Clostridia;o__Lachnospirales;f__Lachnospiraceae;g__Sporofaciens;s__	99.42	1.17	205	38.8	18937
PI_359	HD359	SGI.240	Piglet_225	Cecum_Digesta	2927696	97	d__Bacteria;p__Firmicutes_A;c__Clostridia;o__Lachnospirales;f__Lachnospiraceae;g__Sporofaciens;s__	98.54	0.39	188	38.7	21610
PI_375	HD375	SGI.256	Piglet_225	Cecum_Digesta	2929384	97	d__Bacteria;p__Firmicutes_A;c__Clostridia;o__Lachnospirales;f__Lachnospiraceae;g__Sporofaciens;s__	97.65	0.98	169	38.77	23892
PI_204	HD204	SGI.085	Sow_47309	Stool	3008958	98.92	d__Bacteria;p__Firmicutes_A;c__Clostridia;o__Lachnospirales;f__Lachnospiraceae;g__VUNI01;s__VUNI01 sp009695765	98.79	0.97	21	63.63	309324
PI_269	HD269	SGI.150	Piglet_225	Colon_Digesta	3326510	98.41	d__Bacteria;p__Firmicutes_A;c__Clostridia;o__Oscillospirales;f__Oscillospiraceae;g__Marseille-P3106;s__Marseille-P3106 sp900169975	99.33	1.34	63	59.75	96325
PI_291	HD291	SGI.172	Piglet_225	Colon_Digesta	2715753	99.09	d__Bacteria;p__Firmicutes_A;c__Clostridia;o__Oscillospirales;f__Oscillospiraceae;g__Pseudoscilispira;s__	98.66	0	66	34.54	75721
PI_371	HD371	SGI.252	Piglet_225	Cecum_Digesta	2433104	98.26	d__Bacteria;p__Firmicutes_A;c__Clostridia;o__Peptostreptococcales;f__Anaerovoracaceae;g__Hornefia;s__Hornefia butyriciproducens	96.81	0	55	47.37	71841
PI_314	HD314	SGI.195	Sow_56808	Stool	1767009	N/A	d__Bacteria;p__Firmicutes_A;c__Clostridia;o__Peptostreptococcales;f__Anaerovoracaceae;g__S5-A14a;s__	96.45	0	64	34.58	93977
PI_293	HD293	SGI.174	Piglet_225	Colon_Digesta	2066497	98.75	d__Bacteria;p__Firmicutes_A;c__Clostridia;o__Peptostreptococcales;f__Anaerovoracaceae;g__VUNA01;s__VUNA01 sp002299625	98.94	0	135	62.96	42654
PI_216	HD216	SGI.097	Sow_56808	Stool	1656151	N/A	d__Bacteria;p__Firmicutes_A;c__Clostridia;o__Tissierellales;f__Peptoniphilaceae;g__;s__	97.85	0	209	42.93	17831
PI_256	HD256	SGI.137	Sow_56808	Stool	1821427	N/A	d__Bacteria;p__Firmicutes_A;c__Clostridia;o__Tissierellales;f__Peptoniphilaceae;g__;s__	97.85	0	63	34.56	90031
PI_250	HD250	SGI.131	Sow_56808	Stool	1769999	N/A	d__Bacteria;p__Firmicutes_A;c__Clostridia;o__Tissierellales;f__Peptoniphilaceae;g__JAAYEL01;s__	96.75	0	63	43.06	124647
PI_154	HD154	SGI.035	Sow_56808	Stool	1998839	N/A	d__Bacteria;p__Firmicutes_A;c__Clostridia;o__Tissierellales;f__Peptoniphilaceae;g__Peptoniphilus_A;s__	96.85	0	135	38.71	30654
PI_233	HD233	SGI.114	Piglet_39	Colon_Digesta	2382185	98.5	d__Bacteria;p__Firmicutes_C;c__Negativicutes;o__Acidaminococcales;f__Acidaminococcaceae;g__Acidaminococcus;s__Acidaminococcus fermentans	98.8	0	86	52.96	66548
PI_321	HD321	SGI.202	Piglet_39	Cecum_Digesta	2298784	98.5	d__Bacteria;p__Firmicutes_C;c__Negativicutes;o__Acidaminococcales;f__Acidaminococcaceae;g__Acidaminococcus;s__Acidaminococcus fermentans	100	0	62	58.24	77663
PI_278	HD278	SGI.159	Piglet_225	Colon_Digesta	2325992	99.08	d__Bacteria;p__Firmicutes_C;c__Negativicutes;o__Acidaminococcales;f__Acidaminococcaceae;g__Phascolarctobacterium_A;s__Phascolarctobacterium_A succinatutens	100	1.2	191	34.12	29561
PI_231	HD231	SGI.112	Piglet_39	Colon_Digesta	2395256	98.21	d__Bacteria;p__Firmicutes_C;c__Negativicutes;o__Selenomonadales;f__Selenomonadaceae;g__Mitsuokella;s__Mitsuokella jalaludinii	99.07	0.55	87	55.89	54268
PI_357	HD357	SGI.238	Piglet_225	Cecum_Digesta	2352574	96.89	d__Bacteria;p__Firmicutes_C;c__Negativicutes;o__Selenomonadales;f__Selenomonadaceae;g__Mitsuokella;s__Mitsuokella multacida	99.53	0.08	66	45.23	158603
PI_157	HD157	SGI.038	Sow_47309	Stool	2548281	96.16	d__Bacteria;p__Firmicutes_C;c__Negativicutes;o__Selenomonadales;f__Selenomonadaceae;g__Selenomonas_C;s__Selenomonas_C bovis	100	0.08	89	34.88	54165
PI_368	HD368	SGI.249	Piglet_225	Cecum_Mucosa	2568987	96.08	d__Bacteria;p__Firmicutes_C;c__Negativicutes;o__Selenomonadales;f__Selenomonadaceae;g__Selenomonas_C;s__Selenomonas_C bovis	99.53	0.23	97	40.45	31017
PI_159	HD159	SGI.040	Sow_47309	Stool	2361463	98.54	d__Bacteria;p__Firmicutes_C;c__Negativicutes;o__Veillonellales;f__Megasphaeraceae;g__Megasphaera;s__Megasphaera elsdenii	98.6	0	165	38.74	21970
PI_228	HD228	SGI.109	Piglet_39	Colon_Digesta	2555126	98.04	d__Bacteria;p__Firmicutes_C;c__Negativicutes;o__Veillonellales;f__Megasphaeraceae;g__Megasphaera;s__Megasphaera elsdenii	98.8	0	83	40.65	38482
PI_318	HD318	SGI.199	Piglet_39	Cecum_Mucosa	2534849	97.99	d__Bacteria;p__Firmicutes_C;c__Negativicutes;o__Veillonellales;f__Megasphaeraceae;g__Megasphaera;s__Megasphaera elsdenii	98	0	14	41.38	924556
PI_354	HD354	SGI.235	Piglet_225	Colon_Mucosa	2492064	98.08	d__Bacteria;p__Firmicutes_C;c__Negativicutes;o__Veillonellales;f__Megasphaeraceae;g__Megasphaera;s__Megasphaera elsdenii	98	0.6	18	65.35	159252
PI_243	HD243	SGI.124	Sow_47309	Stool	3873374	97.9	d__Bacteria;p__Firmicutes;c__Bacilli;o__Bacillales;f__Bacillaceae;g__Bacillus;s__Bacillus altitudinis	99.48	0.21	194	38.83	18713
PI_362	HD362	SGI.243	Piglet_225	Cecum_Mucosa	4147774	98.08	d__Bacteria;p__Firmicutes;c__Bacilli;o__Bacillales;f__Bacillaceae;g__Bacillus;s__Bacillus velezensis	99.67	0.01	17	35.22	434292
PI_167	HD167	SGI.048	Sow_47309	Stool	2626924	96.21	d__Bacteria;p__Firmicutes;c__Bacilli;o__Erysipelotrichales;f__Coprobacillaceae;g__Catenibacterium;s__Catenibacterium mitsuokai	100	0.13	82	34.56	47939
PI_205	HD205	SGI.086	Sow_47309	Stool	2560279	96.46	d__Bacteria;p__Firmicutes;c__Bacilli;o__Erysipelotrichales;f__Coprobacillaceae;g__Catenibacterium;s__Catenibacterium mitsuokai	100	0	19	62.58	420105
PI_232	HD232	SGI.113	Piglet_39	Colon_Digesta	2573705	96.26	d__Bacteria;p__Firmicutes;c__Bacilli;o__Erysipelotrichales;f__Coprobacillaceae;g__Catenibacterium;s__Catenibacterium mitsuokai	100	0.13	122	38.71	32729
PI_161	HD161	SGI.042	Sow_47309	Stool	2411896	98.44	d__Bacteria;p__Firmicutes;c__Bacilli;o__Erysipelotrichales;f__Coprobacillaceae;g__Sharpea;s__Sharpea azabuensis	99.06	1.89	52	46.81	98572
PI_361	HD361	SGI.242	Piglet_225	Ileum_Mucosa	2116963	97.04	d__Bacteria;p__Firmicutes;c__Bacilli;o__Lactobacillales;f__Lactobacillaceae;g__Lactobacillus;s__Lactobacillus amylovorus	98.94	0	113	28.12	59785
PI_189	HD189	SGI.070	Sow_47309	Stool	1846118	96.5	d__Bacteria;p__Firmicutes;c__Bacilli;o__Lactobacillales;f__Lactobacillaceae;g__Lactobacillus;s__Lactobacillus johnsonii	99.22	0	75	34.64	54465
PI_196	HD196	SGI.077	Sow_47309	Stool	1795316	96.46	d__Bacteria;p__Firmicutes;c__Bacilli;o__Lactobacillales;f__Lactobacillaceae;g__Lactobacillus;s__Lactobacillus johnsonii	98.45	0	76	34.63	61035
PI_200	HD200	SGI.081	Sow_47309	Stool	1824147	96.4	d__Bacteria;p__Firmicutes;c__Bacilli;o__Lactobacillales;f__Lactobacillaceae;g__Lactobacillus;s__Lactobacillus johnsonii	99.22	0	244	59.46	53629
PI_203	HD203	SGI.084	Sow_47309	Stool	1811295	96.44	d__Bacteria;p__Firmicutes;c__Bacilli;o__Lactobacillales;f__Lactobacillaceae;g__Lactobacillus;s__Lactobacillus johnsonii	99.22	0	140	60.09	58555
PI_215	HD215	SGI.096	Piglet_39	Colon_Digesta	1788374	96.49	d__Bacteria;p__Firmicutes;c__Bacilli;o__Lactobacillales;f__Lactobacillaceae;g__Lactobacillus;s__Lactobacillus johnsonii	99.22	0	86	43.12	72772
PI_219	HD219	SGI.100	Sow_56808	Stool	1863262	96.49	d__Bacteria;p__Firmicutes;c__Bacilli;o__Lactobacillales;f__Lactobacillaceae;g__Lactobacillus;s__Lactobacillus johnsonii	99.22	0	12	31.43	1264139
PI_224	HD224	SGI.105	Piglet_39	Colon_Digesta	1820161	96.55	d__Bacteria;p__Firmicutes;c__Bacilli;o__Lactobacillales;f__Lactobacillaceae;g__Lactobacillus;s__Lactobacillus johnsonii	99.22	0	79	34.66	54886
PI_238	HD238	SGI.119	Sow_47309	Stool	2088462	96.47	d__Bacteria;p__Firmicutes;c__Bacilli;o__Lactobacillales;f__Lactobacillaceae;g__Lactobacillus;s__Lactobacillus johnsonii	99.22	2.64	65	34.58	57908
PI_251	HD251	SGI.132	Sow_56808	Stool	1867236	96.52	d__Bacteria;p__Firmicutes;c__Bacilli;o__Lactobacillales;f__Lactobacillaceae;g__Lactobacillus;s__Lactobacillus johnsonii	99.22	0.78	58	47.34	100359
PI_265	HD265	SGI.146	Piglet_39	Colon_Digesta	1892856	96.53	d__Bacteria;p__Firmicutes;c__Bacilli;o__Lactobacillales;f__Lactobacillaceae;g__Lactobacillus;s__Lactobacillus johnsonii	99.22	0	89	40.9	106936
PI_266	HD266	SGI.147	Piglet_39	Colon_Digesta	1859595	96.65	d__Bacteria;p__Firmicutes;c__Bacilli;o__Lactobacillales;f__Lactobacillaceae;g__Lactobacillus;s__Lactobacillus johnsonii	99.22	0.1	45	46.52	162105
PI_276	HD276	SGI.157	Piglet_225	Colon_Digesta	1865929	96.55	d__Bacteria;p__Firmicutes;c__Bacilli;o__Lactobacillales;f__Lactobacillaceae;g__Lactobacillus;s__Lactobacillus johnsonii	99.22	0	176	44.36	72190
PI_277	HD277	SGI.158	Sow_56808	Stool	1848190	96.46	d__Bacteria;p__Firmicutes;c__Bacilli;o__Lactobacillales;f__Lactobacillaceae;g__Lactobacillus;s__Lactobacillus johnsonii	99.22	0	37	57.58	132456
PI_305	HD305	SGI.186	Piglet_39	Colon_Digesta	1865500	96.49	d__Bacteria;p__Firmicutes;c__Bacilli;o__Lactobacillales;f__Lactobacillaceae;g__Lactobacillus;s__Lactobacillus johnsonii	99.22	0	127	44.71	112150
PI_320	HD320	SGI.201	Piglet_39	Cecum_Digesta	1865918	96.56	d__Bacteria;p__Firmicutes;c__Bacilli;o__Lactobacillales;f__Lactobacillaceae;g__Lactobacillus;s__Lactobacillus johnsonii	99.22	0	88	60.81	92689
PI_322	HD322	SGI.203	Piglet_39	Cecum_Digesta	1900638	96.45	d__Bacteria;p__Firmicutes;c__Bacilli;o__Lactobacillales;f__Lactobacillaceae;g__Lactobacillus;s__Lactobacillus johnsonii	99.22	0	91	42.53	107318
PI_329	HD329	SGI.210	Sow_47309	Stool	1920596	96.43	d__Bacteria;p__Firmicutes;c__Bacilli;o__Lactobacillales;f__Lactobacillaceae;g__Lactobacillus;s__Lactobacillus johnsonii	99.22	0	91	59.33	66266
PI_142	HD142	SGI.023	Sow_56808	Stool	2067287	97	d__Bacteria;p__Firmicutes;c__Bacilli;o__Lactobacillales;f__Lactobacillaceae;g__Ligilactobacillus;s__Ligilactobacillus ruminis	99.4	0	30	50.1	147567
PI_374	HD374	SGI.255	Piglet_225	Ileum_Mucosa	2024541	97.82	d__Bacteria;p__Firmicutes;c__Bacilli;o__Lactobacillales;f__Lactobacillaceae;g__Ligilactobacillus;s__Ligilactobacillus salivarius	98.95	0	55	54.97	144795
PI_282	HD282	SGI.163	Piglet_39	Cecum_Digesta	2354899	97.96	d__Bacteria;p__Firmicutes;c__Bacilli;o__Lactobacillales;f__Lactobacillaceae;g__Limosilactobacillus;s__Limosilactobacillus mucosae	99.18	0	83	43.45	118228
PI_151	HD151	SGI.032	Piglet_39	Colon_Digesta	2028491	96.04	d__Bacteria;p__Firmicutes;c__Bacilli;o__Lactobacillales;f__Lactobacillaceae;g__Limosilactobacillus;s__Limosilactobacillus reuteri	98.36	0	59	59.65	64916
PI_191	HD191	SGI.072	Sow_47309	Stool	2079078	96.15	d__Bacteria;p__Firmicutes;c__Bacilli;o__Lactobacillales;f__Lactobacillaceae;g__Limosilactobacillus;s__Limosilactobacillus reuteri	98.91	0.82	53	59.57	73564
PI_207	HD207	SGI.088	Sow_47309	Stool	1933180	96.1	d__Bacteria;p__Firmicutes;c__Bacilli;o__Lactobacillales;f__Lactobacillaceae;g__Limosilactobacillus;s__Limosilactobacillus reuteri	97.81	0	103	43.48	119383
PI_209	HD209	SGI.090	Piglet_39	Colon_Digesta	2047749	95.96	d__Bacteria;p__Firmicutes;c__Bacilli;o__Lactobacillales;f__Lactobacillaceae;g__Limosilactobacillus;s__Limosilactobacillus reuteri	99.45	0.55	47	59.58	73793
PI_211	HD211	SGI.092	Sow_56808	Stool	2044486	95.7	d__Bacteria;p__Firmicutes;c__Bacilli;o__Lactobacillales;f__Lactobacillaceae;g__Limosilactobacillus;s__Limosilactobacillus reuteri	98.9	0	48	43.59	192900
PI_226	HD226	SGI.107	Piglet_39	Colon_Digesta	1900434	96.3	d__Bacteria;p__Firmicutes;c__Bacilli;o__Lactobacillales;f__Lactobacillaceae;g__Limosilactobacillus;s__Limosilactobacillus reuteri	98.36	0.55	97	34.65	35153
PI_240	HD240	SGI.121	Sow_47309	Stool	2043016	95.68	d__Bacteria;p__Firmicutes;c__Bacilli;o__Lactobacillales;f__Lactobacillaceae;g__Limosilactobacillus;s__Limosilactobacillus reuteri	99.45	0.14	67	43.73	97009
PI_249	HD249	SGI.130	Sow_56808	Stool	1954077	96.08	d__Bacteria;p__Firmicutes;c__Bacilli;o__Lactobacillales;f__Lactobacillaceae;g__Limosilactobacillus;s__Limosilactobacillus reuteri	99.45	0	94	40.7	38251
PI_254	HD254	SGI.135	Sow_56808	Stool	2007745	96.19	d__Bacteria;p__Firmicutes;c__Bacilli;o__Lactobacillales;f__Lactobacillaceae;g__Limosilactobacillus;s__Limosilactobacillus reuteri	99.46	0.54	111	45.88	62851
PI_316	HD316	SGI.197	Piglet_39	Cecum_Mucosa	1976805	96.27	d__Bacteria;p__Firmicutes;c__Bacilli;o__Lactobacillales;f__Lactobacillaceae;g__Limosilactobacillus;s__Limosilactobacillus reuteri	98.91	0	52	39.84	84029
PI_324	HD324	SGI.205	Piglet_39	Ileum_Mucosa	2063428	95.66	d__Bacteria;p__Firmicutes;c__Bacilli;o__Lactobacillales;f__Lactobacillaceae;g__Limosilactobacillus;s__Limosilactobacillus reuteri	98.91	0	147	38.74	25705
PI_330	HD330	SGI.211	Sow_47309	Stool	1986474	96.07	d__Bacteria;p__Firmicutes;c__Bacilli;o__Lactobacillales;f__Lactobacillaceae;g__Limosilactobacillus;s__Limosilactobacillus reuteri	98.91	0	77	40.5	46672
PI_335	HD335	SGI.216	Piglet_39	Colon_Digesta	1943593	96.2	d__Bacteria;p__Firmicutes;c__Bacilli;o__Lactobacillales;f__Lactobacillaceae;g__Limosilactobacillus;s__Limosilactobacillus reuteri	99.45	0	86	53.06	71355
PI_367	HD367	SGI.248	Piglet_225	Cecum_Mucosa	1953712	96.08	d__Bacteria;p__Firmicutes;c__Bacilli;o__Lactobacillales;f__Lactobacillaceae;g__Limosilactobacillus;s__Limosilactobacillus reuteri	98.91	0	80	34.66	57955
PI_373	HD373	SGI.254	Piglet_225	Cecum_Mucosa	1993566	96.29	d__Bacteria;p__Firmicutes;c__Bacilli;o__Lactobacillales;f__Lactobacillaceae;g__Limosilactobacillus;s__Limosilactobacillus reuteri	98.91	0	79	56.34	67903
PI_376	HD376	SGI.257	Piglet_225	Cecum_Digesta	1876341	96.38	d__Bacteria;p__Firmicutes;c__Bacilli;o__Lactobacillales;f__Lactobacillaceae;g__Limosilactobacillus;s__Limosilactobacillus reuteri	97.83	1.34	73	34.66	56022
PI_133	HD133	SGI.013	Sow_56808	Stool	1919908	N/A	d__Bacteria;p__Firmicutes;c__Bacilli;o__Lactobacillales;f__Streptococcaceae;g__Streptococcus;s__	99.5	0.09	91	38.58	54181
PI_170	HD170	SGI.051	Piglet_225	Ileum_Mucosa	1918835	N/A	d__Bacteria;p__Firmicutes;c__Bacilli;o__Lactobacillales;f__Streptococcaceae;g__Streptococcus;s__	99.5	0.09	97	34.6	41423
PI_124	HD124	SGI.004	Sow_47309	Stool	1712677	98.76	d__Bacteria;p__Firmicutes;c__Bacilli;o__Lactobacillales;f__Streptococcaceae;g__Streptococcus;s__Streptococcus alactolyticus	100	0.75	149	38.63	28040
PI_156	HD156	SGI.037	Sow_47309	Stool	1778356	98.77	d__Bacteria;p__Firmicutes;c__Bacilli;o__Lactobacillales;f__Streptococcaceae;g__Streptococcus;s__Streptococcus alactolyticus	100	0.84	197	38.83	17831
PI_176	HD176	SGI.057	Piglet_225	Colon_Digesta	1735069	99.01	d__Bacteria;p__Firmicutes;c__Bacilli;o__Lactobacillales;f__Streptococcaceae;g__Streptococcus;s__Streptococcus alactolyticus	100	1.22	33	63.49	222587
PI_177	HD177	SGI.058	Sow_47309	Stool	1726790	98.96	d__Bacteria;p__Firmicutes;c__Bacilli;o__Lactobacillales;f__Streptococcaceae;g__Streptococcus;s__Streptococcus alactolyticus	100	1.12	48	43.59	155425
PI_188	HD188	SGI.069	Sow_47309	Stool	1802493	98.9	d__Bacteria;p__Firmicutes;c__Bacilli;o__Lactobacillales;f__Streptococcaceae;g__Streptococcus;s__Streptococcus alactolyticus	100	1.31	68	53.14	103733
PI_199	HD199	SGI.080	Sow_47309	Stool	1755351	98.78	d__Bacteria;p__Firmicutes;c__Bacilli;o__Lactobacillales;f__Streptococcaceae;g__Streptococcus;s__Streptococcus alactolyticus	100	1.31	36	65.15	264489
PI_239	HD239	SGI.120	Piglet_39	Colon_Digesta	1714194	98.72	d__Bacteria;p__Firmicutes;c__Bacilli;o__Lactobacillales;f__Streptococcaceae;g__Streptococcus;s__Streptococcus alactolyticus	100	1.03	19	58.58	425060
PI_242	HD242	SGI.123	Sow_47309	Stool	1687146	98.87	d__Bacteria;p__Firmicutes;c__Bacilli;o__Lactobacillales;f__Streptococcaceae;g__Streptococcus;s__Streptococcus alactolyticus	100	0.84	82	41.07	78141
PI_308	HD308	SGI.189	Piglet_225	Colon_Digesta	1693484	98.98	d__Bacteria;p__Firmicutes;c__Bacilli;o__Lactobacillales;f__Streptococcaceae;g__Streptococcus;s__Streptococcus alactolyticus	100	1.12	32	59.75	147034
PI_317	HD317	SGI.198	Piglet_39	Ileum_Mucosa	1745223	99.02	d__Bacteria;p__Firmicutes;c__Bacilli;o__Lactobacillales;f__Streptococcaceae;g__Streptococcus;s__Streptococcus alactolyticus	100	1.22	157	37.97	30691
PI_121	HD121	SGI.001	Sow_47309	Stool	2064648	98.49	d__Bacteria;p__Firmicutes;c__Bacilli;o__Lactobacillales;f__Streptococcaceae;g__Streptococcus;s__Streptococcus hyointestinalis	99.63	0.37	32	46.41	396371
PI_171	HD171	SGI.052	Piglet_225	Cecum_Mucosa	2248663	98.29	d__Bacteria;p__Firmicutes;c__Bacilli;o__Lactobacillales;f__Streptococcaceae;g__Streptococcus;s__Streptococcus hyointestinalis	99.25	0.37	212	38.59	24723
PI_223	HD223	SGI.104	Sow_56808	Stool	2037263	98.57	d__Bacteria;p__Firmicutes;c__Bacilli;o__Lactobacillales;f__Streptococcaceae;g__Streptococcus;s__Streptococcus hyointestinalis	100	0	109	40.93	64403
PI_182	HD182	SGI.063	Piglet_39	Colon_Mucosa	2538060	97.52	d__Bacteria;p__Firmicutes;c__Bacilli;o__Lactobacillales;f__Streptococcaceae;g__Streptococcus;s__Streptococcus orisratti	99.88	0.37	150	38.64	25798
PI_364	HD364	SGI.245	Piglet_225	Ileum_Mucosa	2446832	97.78	d__Bacteria;p__Firmicutes;c__Bacilli;o__Lactobacillales;f__Streptococcaceae;g__Streptococcus;s__Streptococcus orisratti	99.88	0.37	98	59.88	59304
PI_141	HD141	SGI.022	Sow_56808	Stool	2276351	95.95	d__Bacteria;p__Firmicutes;c__Bacilli;o__Lactobacillales;f__Streptococcaceae;g__Streptococcus;s__Streptococcus suis	100	0	106	48.04	85949
PI_134	HD134	SGI.014	Sow_56808	Stool	2275203	97.45	d__Bacteria;p__Firmicutes;c__Bacilli;o__Staphylococcales;f__Staphylococcaceae;g__Staphylococcus;s__Staphylococcus hominis	99.32	0.57	45	51.62	162603
PI_275	HD275	SGI.156	Piglet_225	Colon_Digesta	2505202	98.86	d__Bacteria;p__Firmicutes;c__Bacilli;o__Staphylococcales;f__Staphylococcaceae;g__Staphylococcus;s__Staphylococcus pasteuri	99.17	0.08	139	38.57	29462
PI_294	HD294	SGI.175	Piglet_225	Colon_Digesta	3554177	97.99	d__Bacteria;p__Synergistota;c__Synergistia;o__Synergistales;f__Synergistaceae;g__Cloacibacillus;s__Cloacibacillus porcorum	100	0	113	32.89	32953
PI_267	HD267	SGI.148	Piglet_225	Colon_Digesta	5506004	98.43	d__Bacteria;p__Verrucomicrobiota;c__Lentisphaeria;o__Victivallales;f__Victivallaceae;g__Victivallis;s__Victivallis vadensis	93.92	2.7	73	41.28	99878
PI_212	HD212	SGI.093	Sow_56808	Stool	2203654	97.7	d__Bacteria;p__Verrucomicrobiota;c__Verrucomicrobiae;o__Opitutales;f__UBA953;g__Spyradosoma;s__Spyradosoma sp004558035	93.24	0	137	38.65	28460

## Sheet: Sheet2
HD122	.fasta	HD122.fasta	mv	/dataone/derakhsh/Swine/NextSeq_Dec2021/Fastq_files/Combined_reads/Swine_genomes/Fasta_Files/renamed_fasta_files/Fasta_all/non_redundant_SGI	mv HD122.fasta /dataone/derakhsh/Swine/NextSeq_Dec2021/Fastq_files/Combined_reads/Swine_genomes/Fasta_Files/renamed_fasta_files/Fasta_all/non_redundant_SGI
HD125	.fasta	HD125.fasta	mv	/dataone/derakhsh/Swine/NextSeq_Dec2021/Fastq_files/Combined_reads/Swine_genomes/Fasta_Files/renamed_fasta_files/Fasta_all/non_redundant_SGI	mv HD125.fasta /dataone/derakhsh/Swine/NextSeq_Dec2021/Fastq_files/Combined_reads/Swine_genomes/Fasta_Files/renamed_fasta_files/Fasta_all/non_redundant_SGI
HD355	.fasta	HD355.fasta	mv	/dataone/derakhsh/Swine/NextSeq_Dec2021/Fastq_files/Combined_reads/Swine_genomes/Fasta_Files/renamed_fasta_files/Fasta_all/non_redundant_SGI	mv HD355.fasta /dataone/derakhsh/Swine/NextSeq_Dec2021/Fastq_files/Combined_reads/Swine_genomes/Fasta_Files/renamed_fasta_files/Fasta_all/non_redundant_SGI
HD244	.fasta	HD244.fasta	mv	/dataone/derakhsh/Swine/NextSeq_Dec2021/Fastq_files/Combined_reads/Swine_genomes/Fasta_Files/renamed_fasta_files/Fasta_all/non_redundant_SGI	mv HD244.fasta /dataone/derakhsh/Swine/NextSeq_Dec2021/Fastq_files/Combined_reads/Swine_genomes/Fasta_Files/renamed_fasta_files/Fasta_all/non_redundant_SGI
HD214	.fasta	HD214.fasta	mv	/dataone/derakhsh/Swine/NextSeq_Dec2021/Fastq_files/Combined_reads/Swine_genomes/Fasta_Files/renamed_fasta_files/Fasta_all/non_redundant_SGI	mv HD214.fasta /dataone/derakhsh/Swine/NextSeq_Dec2021/Fastq_files/Combined_reads/Swine_genomes/Fasta_Files/renamed_fasta_files/Fasta_all/non_redundant_SGI
HD299	.fasta	HD299.fasta	mv	/dataone/derakhsh/Swine/NextSeq_Dec2021/Fastq_files/Combined_reads/Swine_genomes/Fasta_Files/renamed_fasta_files/Fasta_all/non_redundant_SGI	mv HD299.fasta /dataone/derakhsh/Swine/NextSeq_Dec2021/Fastq_files/Combined_reads/Swine_genomes/Fasta_Files/renamed_fasta_files/Fasta_all/non_redundant_SGI
HD152	.fasta	HD152.fasta	mv	/dataone/derakhsh/Swine/NextSeq_Dec2021/Fastq_files/Combined_reads/Swine_genomes/Fasta_Files/renamed_fasta_files/Fasta_all/non_redundant_SGI	mv HD152.fasta /dataone/derakhsh/Swine/NextSeq_Dec2021/Fastq_files/Combined_reads/Swine_genomes/Fasta_Files/renamed_fasta_files/Fasta_all/non_redundant_SGI
HD303	.fasta	HD303.fasta	mv	/dataone/derakhsh/Swine/NextSeq_Dec2021/Fastq_files/Combined_reads/Swine_genomes/Fasta_Files/renamed_fasta_files/Fasta_all/non_redundant_SGI	mv HD303.fasta /dataone/derakhsh/Swine/NextSeq_Dec2021/Fastq_files/Combined_reads/Swine_genomes/Fasta_Files/renamed_fasta_files/Fasta_all/non_redundant_SGI
HD297	.fasta	HD297.fasta	mv	/dataone/derakhsh/Swine/NextSeq_Dec2021/Fastq_files/Combined_reads/Swine_genomes/Fasta_Files/renamed_fasta_files/Fasta_all/non_redundant_SGI	mv HD297.fasta /dataone/derakhsh/Swine/NextSeq_Dec2021/Fastq_files/Combined_reads/Swine_genomes/Fasta_Files/renamed_fasta_files/Fasta_all/non_redundant_SGI
HD360	.fasta	HD360.fasta	mv	/dataone/derakhsh/Swine/NextSeq_Dec2021/Fastq_files/Combined_reads/Swine_genomes/Fasta_Files/renamed_fasta_files/Fasta_all/non_redundant_SGI	mv HD360.fasta /dataone/derakhsh/Swine/NextSeq_Dec2021/Fastq_files/Combined_reads/Swine_genomes/Fasta_Files/renamed_fasta_files/Fasta_all/non_redundant_SGI
HD285	.fasta	HD285.fasta	mv	/dataone/derakhsh/Swine/NextSeq_Dec2021/Fastq_files/Combined_reads/Swine_genomes/Fasta_Files/renamed_fasta_files/Fasta_all/non_redundant_SGI	mv HD285.fasta /dataone/derakhsh/Swine/NextSeq_Dec2021/Fastq_files/Combined_reads/Swine_genomes/Fasta_Files/renamed_fasta_files/Fasta_all/non_redundant_SGI
HD146	.fasta	HD146.fasta	mv	/dataone/derakhsh/Swine/NextSeq_Dec2021/Fastq_files/Combined_reads/Swine_genomes/Fasta_Files/renamed_fasta_files/Fasta_all/non_redundant_SGI	mv HD146.fasta /dataone/derakhsh/Swine/NextSeq_Dec2021/Fastq_files/Combined_reads/Swine_genomes/Fasta_Files/renamed_fasta_files/Fasta_all/non_redundant_SGI
HD283	.fasta	HD283.fasta	mv	/dataone/derakhsh/Swine/NextSeq_Dec2021/Fastq_files/Combined_reads/Swine_genomes/Fasta_Files/renamed_fasta_files/Fasta_all/non_redundant_SGI	mv HD283.fasta /dataone/derakhsh/Swine/NextSeq_Dec2021/Fastq_files/Combined_reads/Swine_genomes/Fasta_Files/renamed_fasta_files/Fasta_all/non_redundant_SGI
HD310	.fasta	HD310.fasta	mv	/dataone/derakhsh/Swine/NextSeq_Dec2021/Fastq_files/Combined_reads/Swine_genomes/Fasta_Files/renamed_fasta_files/Fasta_all/non_redundant_SGI	mv HD310.fasta /dataone/derakhsh/Swine/NextSeq_Dec2021/Fastq_files/Combined_reads/Swine_genomes/Fasta_Files/renamed_fasta_files/Fasta_all/non_redundant_SGI
HD174	.fasta	HD174.fasta	mv	/dataone/derakhsh/Swine/NextSeq_Dec2021/Fastq_files/Combined_reads/Swine_genomes/Fasta_Files/renamed_fasta_files/Fasta_all/non_redundant_SGI	mv HD174.fasta /dataone/derakhsh/Swine/NextSeq_Dec2021/Fastq_files/Combined_reads/Swine_genomes/Fasta_Files/renamed_fasta_files/Fasta_all/non_redundant_SGI
HD286	.fasta	HD286.fasta	mv	/dataone/derakhsh/Swine/NextSeq_Dec2021/Fastq_files/Combined_reads/Swine_genomes/Fasta_Files/renamed_fasta_files/Fasta_all/non_redundant_SGI	mv HD286.fasta /dataone/derakhsh/Swine/NextSeq_Dec2021/Fastq_files/Combined_reads/Swine_genomes/Fasta_Files/renamed_fasta_files/Fasta_all/non_redundant_SGI
HD290	.fasta	HD290.fasta	mv	/dataone/derakhsh/Swine/NextSeq_Dec2021/Fastq_files/Combined_reads/Swine_genomes/Fasta_Files/renamed_fasta_files/Fasta_all/non_redundant_SGI	mv HD290.fasta /dataone/derakhsh/Swine/NextSeq_Dec2021/Fastq_files/Combined_reads/Swine_genomes/Fasta_Files/renamed_fasta_files/Fasta_all/non_redundant_SGI
HD187	.fasta	HD187.fasta	mv	/dataone/derakhsh/Swine/NextSeq_Dec2021/Fastq_files/Combined_reads/Swine_genomes/Fasta_Files/renamed_fasta_files/Fasta_all/non_redundant_SGI	mv HD187.fasta /dataone/derakhsh/Swine/NextSeq_Dec2021/Fastq_files/Combined_reads/Swine_genomes/Fasta_Files/renamed_fasta_files/Fasta_all/non_redundant_SGI
HD236	.fasta	HD236.fasta	mv	/dataone/derakhsh/Swine/NextSeq_Dec2021/Fastq_files/Combined_reads/Swine_genomes/Fasta_Files/renamed_fasta_files/Fasta_all/non_redundant_SGI	mv HD236.fasta /dataone/derakhsh/Swine/NextSeq_Dec2021/Fastq_files/Combined_reads/Swine_genomes/Fasta_Files/renamed_fasta_files/Fasta_all/non_redundant_SGI
HD288	.fasta	HD288.fasta	mv	/dataone/derakhsh/Swine/NextSeq_Dec2021/Fastq_files/Combined_reads/Swine_genomes/Fasta_Files/renamed_fasta_files/Fasta_all/non_redundant_SGI	mv HD288.fasta /dataone/derakhsh/Swine/NextSeq_Dec2021/Fastq_files/Combined_reads/Swine_genomes/Fasta_Files/renamed_fasta_files/Fasta_all/non_redundant_SGI
HD221	.fasta	HD221.fasta	mv	/dataone/derakhsh/Swine/NextSeq_Dec2021/Fastq_files/Combined_reads/Swine_genomes/Fasta_Files/renamed_fasta_files/Fasta_all/non_redundant_SGI	mv HD221.fasta /dataone/derakhsh/Swine/NextSeq_Dec2021/Fastq_files/Combined_reads/Swine_genomes/Fasta_Files/renamed_fasta_files/Fasta_all/non_redundant_SGI
HD252	.fasta	HD252.fasta	mv	/dataone/derakhsh/Swine/NextSeq_Dec2021/Fastq_files/Combined_reads/Swine_genomes/Fasta_Files/renamed_fasta_files/Fasta_all/non_redundant_SGI	mv HD252.fasta /dataone/derakhsh/Swine/NextSeq_Dec2021/Fastq_files/Combined_reads/Swine_genomes/Fasta_Files/renamed_fasta_files/Fasta_all/non_redundant_SGI
HD201	.fasta	HD201.fasta	mv	/dataone/derakhsh/Swine/NextSeq_Dec2021/Fastq_files/Combined_reads/Swine_genomes/Fasta_Files/renamed_fasta_files/Fasta_all/non_redundant_SGI	mv HD201.fasta /dataone/derakhsh/Swine/NextSeq_Dec2021/Fastq_files/Combined_reads/Swine_genomes/Fasta_Files/renamed_fasta_files/Fasta_all/non_redundant_SGI
HD349	.fasta	HD349.fasta	mv	/dataone/derakhsh/Swine/NextSeq_Dec2021/Fastq_files/Combined_reads/Swine_genomes/Fasta_Files/renamed_fasta_files/Fasta_all/non_redundant_SGI	mv HD349.fasta /dataone/derakhsh/Swine/NextSeq_Dec2021/Fastq_files/Combined_reads/Swine_genomes/Fasta_Files/renamed_fasta_files/Fasta_all/non_redundant_SGI
HD258	.fasta	HD258.fasta	mv	/dataone/derakhsh/Swine/NextSeq_Dec2021/Fastq_files/Combined_reads/Swine_genomes/Fasta_Files/renamed_fasta_files/Fasta_all/non_redundant_SGI	mv HD258.fasta /dataone/derakhsh/Swine/NextSeq_Dec2021/Fastq_files/Combined_reads/Swine_genomes/Fasta_Files/renamed_fasta_files/Fasta_all/non_redundant_SGI
HD143	.fasta	HD143.fasta	mv	/dataone/derakhsh/Swine/NextSeq_Dec2021/Fastq_files/Combined_reads/Swine_genomes/Fasta_Files/renamed_fasta_files/Fasta_all/non_redundant_SGI	mv HD143.fasta /dataone/derakhsh/Swine/NextSeq_Dec2021/Fastq_files/Combined_reads/Swine_genomes/Fasta_Files/renamed_fasta_files/Fasta_all/non_redundant_SGI
HD138	.fasta	HD138.fasta	mv	/dataone/derakhsh/Swine/NextSeq_Dec2021/Fastq_files/Combined_reads/Swine_genomes/Fasta_Files/renamed_fasta_files/Fasta_all/non_redundant_SGI	mv HD138.fasta /dataone/derakhsh/Swine/NextSeq_Dec2021/Fastq_files/Combined_reads/Swine_genomes/Fasta_Files/renamed_fasta_files/Fasta_all/non_redundant_SGI
HD366	.fasta	HD366.fasta	mv	/dataone/derakhsh/Swine/NextSeq_Dec2021/Fastq_files/Combined_reads/Swine_genomes/Fasta_Files/renamed_fasta_files/Fasta_all/non_redundant_SGI	mv HD366.fasta /dataone/derakhsh/Swine/NextSeq_Dec2021/Fastq_files/Combined_reads/Swine_genomes/Fasta_Files/renamed_fasta_files/Fasta_all/non_redundant_SGI
HD280	.fasta	HD280.fasta	mv	/dataone/derakhsh/Swine/NextSeq_Dec2021/Fastq_files/Combined_reads/Swine_genomes/Fasta_Files/renamed_fasta_files/Fasta_all/non_redundant_SGI	mv HD280.fasta /dataone/derakhsh/Swine/NextSeq_Dec2021/Fastq_files/Combined_reads/Swine_genomes/Fasta_Files/renamed_fasta_files/Fasta_all/non_redundant_SGI
HD273	.fasta	HD273.fasta	mv	/dataone/derakhsh/Swine/NextSeq_Dec2021/Fastq_files/Combined_reads/Swine_genomes/Fasta_Files/renamed_fasta_files/Fasta_all/non_redundant_SGI	mv HD273.fasta /dataone/derakhsh/Swine/NextSeq_Dec2021/Fastq_files/Combined_reads/Swine_genomes/Fasta_Files/renamed_fasta_files/Fasta_all/non_redundant_SGI
HD377	.fasta	HD377.fasta	mv	/dataone/derakhsh/Swine/NextSeq_Dec2021/Fastq_files/Combined_reads/Swine_genomes/Fasta_Files/renamed_fasta_files/Fasta_all/non_redundant_SGI	mv HD377.fasta /dataone/derakhsh/Swine/NextSeq_Dec2021/Fastq_files/Combined_reads/Swine_genomes/Fasta_Files/renamed_fasta_files/Fasta_all/non_redundant_SGI
HD301	.fasta	HD301.fasta	mv	/dataone/derakhsh/Swine/NextSeq_Dec2021/Fastq_files/Combined_reads/Swine_genomes/Fasta_Files/renamed_fasta_files/Fasta_all/non_redundant_SGI	mv HD301.fasta /dataone/derakhsh/Swine/NextSeq_Dec2021/Fastq_files/Combined_reads/Swine_genomes/Fasta_Files/renamed_fasta_files/Fasta_all/non_redundant_SGI
HD307	.fasta	HD307.fasta	mv	/dataone/derakhsh/Swine/NextSeq_Dec2021/Fastq_files/Combined_reads/Swine_genomes/Fasta_Files/renamed_fasta_files/Fasta_all/non_redundant_SGI	mv HD307.fasta /dataone/derakhsh/Swine/NextSeq_Dec2021/Fastq_files/Combined_reads/Swine_genomes/Fasta_Files/renamed_fasta_files/Fasta_all/non_redundant_SGI
HD296	.fasta	HD296.fasta	mv	/dataone/derakhsh/Swine/NextSeq_Dec2021/Fastq_files/Combined_reads/Swine_genomes/Fasta_Files/renamed_fasta_files/Fasta_all/non_redundant_SGI	mv HD296.fasta /dataone/derakhsh/Swine/NextSeq_Dec2021/Fastq_files/Combined_reads/Swine_genomes/Fasta_Files/renamed_fasta_files/Fasta_all/non_redundant_SGI
HD185	.fasta	HD185.fasta	mv	/dataone/derakhsh/Swine/NextSeq_Dec2021/Fastq_files/Combined_reads/Swine_genomes/Fasta_Files/renamed_fasta_files/Fasta_all/non_redundant_SGI	mv HD185.fasta /dataone/derakhsh/Swine/NextSeq_Dec2021/Fastq_files/Combined_reads/Swine_genomes/Fasta_Files/renamed_fasta_files/Fasta_all/non_redundant_SGI
HD350	.fasta	HD350.fasta	mv	/dataone/derakhsh/Swine/NextSeq_Dec2021/Fastq_files/Combined_reads/Swine_genomes/Fasta_Files/renamed_fasta_files/Fasta_all/non_redundant_SGI	mv HD350.fasta /dataone/derakhsh/Swine/NextSeq_Dec2021/Fastq_files/Combined_reads/Swine_genomes/Fasta_Files/renamed_fasta_files/Fasta_all/non_redundant_SGI
HD304	.fasta	HD304.fasta	mv	/dataone/derakhsh/Swine/NextSeq_Dec2021/Fastq_files/Combined_reads/Swine_genomes/Fasta_Files/renamed_fasta_files/Fasta_all/non_redundant_SGI	mv HD304.fasta /dataone/derakhsh/Swine/NextSeq_Dec2021/Fastq_files/Combined_reads/Swine_genomes/Fasta_Files/renamed_fasta_files/Fasta_all/non_redundant_SGI
HD369	.fasta	HD369.fasta	mv	/dataone/derakhsh/Swine/NextSeq_Dec2021/Fastq_files/Combined_reads/Swine_genomes/Fasta_Files/renamed_fasta_files/Fasta_all/non_redundant_SGI	mv HD369.fasta /dataone/derakhsh/Swine/NextSeq_Dec2021/Fastq_files/Combined_reads/Swine_genomes/Fasta_Files/renamed_fasta_files/Fasta_all/non_redundant_SGI
HD225	.fasta	HD225.fasta	mv	/dataone/derakhsh/Swine/NextSeq_Dec2021/Fastq_files/Combined_reads/Swine_genomes/Fasta_Files/renamed_fasta_files/Fasta_all/non_redundant_SGI	mv HD225.fasta /dataone/derakhsh/Swine/NextSeq_Dec2021/Fastq_files/Combined_reads/Swine_genomes/Fasta_Files/renamed_fasta_files/Fasta_all/non_redundant_SGI
HD375	.fasta	HD375.fasta	mv	/dataone/derakhsh/Swine/NextSeq_Dec2021/Fastq_files/Combined_reads/Swine_genomes/Fasta_Files/renamed_fasta_files/Fasta_all/non_redundant_SGI	mv HD375.fasta /dataone/derakhsh/Swine/NextSeq_Dec2021/Fastq_files/Combined_reads/Swine_genomes/Fasta_Files/renamed_fasta_files/Fasta_all/non_redundant_SGI
HD173	.fasta	HD173.fasta	mv	/dataone/derakhsh/Swine/NextSeq_Dec2021/Fastq_files/Combined_reads/Swine_genomes/Fasta_Files/renamed_fasta_files/Fasta_all/non_redundant_SGI	mv HD173.fasta /dataone/derakhsh/Swine/NextSeq_Dec2021/Fastq_files/Combined_reads/Swine_genomes/Fasta_Files/renamed_fasta_files/Fasta_all/non_redundant_SGI
HD359	.fasta	HD359.fasta	mv	/dataone/derakhsh/Swine/NextSeq_Dec2021/Fastq_files/Combined_reads/Swine_genomes/Fasta_Files/renamed_fasta_files/Fasta_all/non_redundant_SGI	mv HD359.fasta /dataone/derakhsh/Swine/NextSeq_Dec2021/Fastq_files/Combined_reads/Swine_genomes/Fasta_Files/renamed_fasta_files/Fasta_all/non_redundant_SGI
HD204	.fasta	HD204.fasta	mv	/dataone/derakhsh/Swine/NextSeq_Dec2021/Fastq_files/Combined_reads/Swine_genomes/Fasta_Files/renamed_fasta_files/Fasta_all/non_redundant_SGI	mv HD204.fasta /dataone/derakhsh/Swine/NextSeq_Dec2021/Fastq_files/Combined_reads/Swine_genomes/Fasta_Files/renamed_fasta_files/Fasta_all/non_redundant_SGI
HD272	.fasta	HD272.fasta	mv	/dataone/derakhsh/Swine/NextSeq_Dec2021/Fastq_files/Combined_reads/Swine_genomes/Fasta_Files/renamed_fasta_files/Fasta_all/non_redundant_SGI	mv HD272.fasta /dataone/derakhsh/Swine/NextSeq_Dec2021/Fastq_files/Combined_reads/Swine_genomes/Fasta_Files/renamed_fasta_files/Fasta_all/non_redundant_SGI
HD269	.fasta	HD269.fasta	mv	/dataone/derakhsh/Swine/NextSeq_Dec2021/Fastq_files/Combined_reads/Swine_genomes/Fasta_Files/renamed_fasta_files/Fasta_all/non_redundant_SGI	mv HD269.fasta /dataone/derakhsh/Swine/NextSeq_Dec2021/Fastq_files/Combined_reads/Swine_genomes/Fasta_Files/renamed_fasta_files/Fasta_all/non_redundant_SGI
HD291	.fasta	HD291.fasta	mv	/dataone/derakhsh/Swine/NextSeq_Dec2021/Fastq_files/Combined_reads/Swine_genomes/Fasta_Files/renamed_fasta_files/Fasta_all/non_redundant_SGI	mv HD291.fasta /dataone/derakhsh/Swine/NextSeq_Dec2021/Fastq_files/Combined_reads/Swine_genomes/Fasta_Files/renamed_fasta_files/Fasta_all/non_redundant_SGI
HD371	.fasta	HD371.fasta	mv	/dataone/derakhsh/Swine/NextSeq_Dec2021/Fastq_files/Combined_reads/Swine_genomes/Fasta_Files/renamed_fasta_files/Fasta_all/non_redundant_SGI	mv HD371.fasta /dataone/derakhsh/Swine/NextSeq_Dec2021/Fastq_files/Combined_reads/Swine_genomes/Fasta_Files/renamed_fasta_files/Fasta_all/non_redundant_SGI
HD314	.fasta	HD314.fasta	mv	/dataone/derakhsh/Swine/NextSeq_Dec2021/Fastq_files/Combined_reads/Swine_genomes/Fasta_Files/renamed_fasta_files/Fasta_all/non_redundant_SGI	mv HD314.fasta /dataone/derakhsh/Swine/NextSeq_Dec2021/Fastq_files/Combined_reads/Swine_genomes/Fasta_Files/renamed_fasta_files/Fasta_all/non_redundant_SGI
HD293	.fasta	HD293.fasta	mv	/dataone/derakhsh/Swine/NextSeq_Dec2021/Fastq_files/Combined_reads/Swine_genomes/Fasta_Files/renamed_fasta_files/Fasta_all/non_redundant_SGI	mv HD293.fasta /dataone/derakhsh/Swine/NextSeq_Dec2021/Fastq_files/Combined_reads/Swine_genomes/Fasta_Files/renamed_fasta_files/Fasta_all/non_redundant_SGI
HD256	.fasta	HD256.fasta	mv	/dataone/derakhsh/Swine/NextSeq_Dec2021/Fastq_files/Combined_reads/Swine_genomes/Fasta_Files/renamed_fasta_files/Fasta_all/non_redundant_SGI	mv HD256.fasta /dataone/derakhsh/Swine/NextSeq_Dec2021/Fastq_files/Combined_reads/Swine_genomes/Fasta_Files/renamed_fasta_files/Fasta_all/non_redundant_SGI
HD216	.fasta	HD216.fasta	mv	/dataone/derakhsh/Swine/NextSeq_Dec2021/Fastq_files/Combined_reads/Swine_genomes/Fasta_Files/renamed_fasta_files/Fasta_all/non_redundant_SGI	mv HD216.fasta /dataone/derakhsh/Swine/NextSeq_Dec2021/Fastq_files/Combined_reads/Swine_genomes/Fasta_Files/renamed_fasta_files/Fasta_all/non_redundant_SGI
HD250	.fasta	HD250.fasta	mv	/dataone/derakhsh/Swine/NextSeq_Dec2021/Fastq_files/Combined_reads/Swine_genomes/Fasta_Files/renamed_fasta_files/Fasta_all/non_redundant_SGI	mv HD250.fasta /dataone/derakhsh/Swine/NextSeq_Dec2021/Fastq_files/Combined_reads/Swine_genomes/Fasta_Files/renamed_fasta_files/Fasta_all/non_redundant_SGI
HD154	.fasta	HD154.fasta	mv	/dataone/derakhsh/Swine/NextSeq_Dec2021/Fastq_files/Combined_reads/Swine_genomes/Fasta_Files/renamed_fasta_files/Fasta_all/non_redundant_SGI	mv HD154.fasta /dataone/derakhsh/Swine/NextSeq_Dec2021/Fastq_files/Combined_reads/Swine_genomes/Fasta_Files/renamed_fasta_files/Fasta_all/non_redundant_SGI
HD233	.fasta	HD233.fasta	mv	/dataone/derakhsh/Swine/NextSeq_Dec2021/Fastq_files/Combined_reads/Swine_genomes/Fasta_Files/renamed_fasta_files/Fasta_all/non_redundant_SGI	mv HD233.fasta /dataone/derakhsh/Swine/NextSeq_Dec2021/Fastq_files/Combined_reads/Swine_genomes/Fasta_Files/renamed_fasta_files/Fasta_all/non_redundant_SGI
HD321	.fasta	HD321.fasta	mv	/dataone/derakhsh/Swine/NextSeq_Dec2021/Fastq_files/Combined_reads/Swine_genomes/Fasta_Files/renamed_fasta_files/Fasta_all/non_redundant_SGI	mv HD321.fasta /dataone/derakhsh/Swine/NextSeq_Dec2021/Fastq_files/Combined_reads/Swine_genomes/Fasta_Files/renamed_fasta_files/Fasta_all/non_redundant_SGI
HD278	.fasta	HD278.fasta	mv	/dataone/derakhsh/Swine/NextSeq_Dec2021/Fastq_files/Combined_reads/Swine_genomes/Fasta_Files/renamed_fasta_files/Fasta_all/non_redundant_SGI	mv HD278.fasta /dataone/derakhsh/Swine/NextSeq_Dec2021/Fastq_files/Combined_reads/Swine_genomes/Fasta_Files/renamed_fasta_files/Fasta_all/non_redundant_SGI
HD231	.fasta	HD231.fasta	mv	/dataone/derakhsh/Swine/NextSeq_Dec2021/Fastq_files/Combined_reads/Swine_genomes/Fasta_Files/renamed_fasta_files/Fasta_all/non_redundant_SGI	mv HD231.fasta /dataone/derakhsh/Swine/NextSeq_Dec2021/Fastq_files/Combined_reads/Swine_genomes/Fasta_Files/renamed_fasta_files/Fasta_all/non_redundant_SGI
HD357	.fasta	HD357.fasta	mv	/dataone/derakhsh/Swine/NextSeq_Dec2021/Fastq_files/Combined_reads/Swine_genomes/Fasta_Files/renamed_fasta_files/Fasta_all/non_redundant_SGI	mv HD357.fasta /dataone/derakhsh/Swine/NextSeq_Dec2021/Fastq_files/Combined_reads/Swine_genomes/Fasta_Files/renamed_fasta_files/Fasta_all/non_redundant_SGI
HD368	.fasta	HD368.fasta	mv	/dataone/derakhsh/Swine/NextSeq_Dec2021/Fastq_files/Combined_reads/Swine_genomes/Fasta_Files/renamed_fasta_files/Fasta_all/non_redundant_SGI	mv HD368.fasta /dataone/derakhsh/Swine/NextSeq_Dec2021/Fastq_files/Combined_reads/Swine_genomes/Fasta_Files/renamed_fasta_files/Fasta_all/non_redundant_SGI
HD157	.fasta	HD157.fasta	mv	/dataone/derakhsh/Swine/NextSeq_Dec2021/Fastq_files/Combined_reads/Swine_genomes/Fasta_Files/renamed_fasta_files/Fasta_all/non_redundant_SGI	mv HD157.fasta /dataone/derakhsh/Swine/NextSeq_Dec2021/Fastq_files/Combined_reads/Swine_genomes/Fasta_Files/renamed_fasta_files/Fasta_all/non_redundant_SGI
HD354	.fasta	HD354.fasta	mv	/dataone/derakhsh/Swine/NextSeq_Dec2021/Fastq_files/Combined_reads/Swine_genomes/Fasta_Files/renamed_fasta_files/Fasta_all/non_redundant_SGI	mv HD354.fasta /dataone/derakhsh/Swine/NextSeq_Dec2021/Fastq_files/Combined_reads/Swine_genomes/Fasta_Files/renamed_fasta_files/Fasta_all/non_redundant_SGI
HD318	.fasta	HD318.fasta	mv	/dataone/derakhsh/Swine/NextSeq_Dec2021/Fastq_files/Combined_reads/Swine_genomes/Fasta_Files/renamed_fasta_files/Fasta_all/non_redundant_SGI	mv HD318.fasta /dataone/derakhsh/Swine/NextSeq_Dec2021/Fastq_files/Combined_reads/Swine_genomes/Fasta_Files/renamed_fasta_files/Fasta_all/non_redundant_SGI
HD159	.fasta	HD159.fasta	mv	/dataone/derakhsh/Swine/NextSeq_Dec2021/Fastq_files/Combined_reads/Swine_genomes/Fasta_Files/renamed_fasta_files/Fasta_all/non_redundant_SGI	mv HD159.fasta /dataone/derakhsh/Swine/NextSeq_Dec2021/Fastq_files/Combined_reads/Swine_genomes/Fasta_Files/renamed_fasta_files/Fasta_all/non_redundant_SGI
HD228	.fasta	HD228.fasta	mv	/dataone/derakhsh/Swine/NextSeq_Dec2021/Fastq_files/Combined_reads/Swine_genomes/Fasta_Files/renamed_fasta_files/Fasta_all/non_redundant_SGI	mv HD228.fasta /dataone/derakhsh/Swine/NextSeq_Dec2021/Fastq_files/Combined_reads/Swine_genomes/Fasta_Files/renamed_fasta_files/Fasta_all/non_redundant_SGI
HD243	.fasta	HD243.fasta	mv	/dataone/derakhsh/Swine/NextSeq_Dec2021/Fastq_files/Combined_reads/Swine_genomes/Fasta_Files/renamed_fasta_files/Fasta_all/non_redundant_SGI	mv HD243.fasta /dataone/derakhsh/Swine/NextSeq_Dec2021/Fastq_files/Combined_reads/Swine_genomes/Fasta_Files/renamed_fasta_files/Fasta_all/non_redundant_SGI
HD362	.fasta	HD362.fasta	mv	/dataone/derakhsh/Swine/NextSeq_Dec2021/Fastq_files/Combined_reads/Swine_genomes/Fasta_Files/renamed_fasta_files/Fasta_all/non_redundant_SGI	mv HD362.fasta /dataone/derakhsh/Swine/NextSeq_Dec2021/Fastq_files/Combined_reads/Swine_genomes/Fasta_Files/renamed_fasta_files/Fasta_all/non_redundant_SGI
HD167	.fasta	HD167.fasta	mv	/dataone/derakhsh/Swine/NextSeq_Dec2021/Fastq_files/Combined_reads/Swine_genomes/Fasta_Files/renamed_fasta_files/Fasta_all/non_redundant_SGI	mv HD167.fasta /dataone/derakhsh/Swine/NextSeq_Dec2021/Fastq_files/Combined_reads/Swine_genomes/Fasta_Files/renamed_fasta_files/Fasta_all/non_redundant_SGI
HD232	.fasta	HD232.fasta	mv	/dataone/derakhsh/Swine/NextSeq_Dec2021/Fastq_files/Combined_reads/Swine_genomes/Fasta_Files/renamed_fasta_files/Fasta_all/non_redundant_SGI	mv HD232.fasta /dataone/derakhsh/Swine/NextSeq_Dec2021/Fastq_files/Combined_reads/Swine_genomes/Fasta_Files/renamed_fasta_files/Fasta_all/non_redundant_SGI
HD205	.fasta	HD205.fasta	mv	/dataone/derakhsh/Swine/NextSeq_Dec2021/Fastq_files/Combined_reads/Swine_genomes/Fasta_Files/renamed_fasta_files/Fasta_all/non_redundant_SGI	mv HD205.fasta /dataone/derakhsh/Swine/NextSeq_Dec2021/Fastq_files/Combined_reads/Swine_genomes/Fasta_Files/renamed_fasta_files/Fasta_all/non_redundant_SGI
HD161	.fasta	HD161.fasta	mv	/dataone/derakhsh/Swine/NextSeq_Dec2021/Fastq_files/Combined_reads/Swine_genomes/Fasta_Files/renamed_fasta_files/Fasta_all/non_redundant_SGI	mv HD161.fasta /dataone/derakhsh/Swine/NextSeq_Dec2021/Fastq_files/Combined_reads/Swine_genomes/Fasta_Files/renamed_fasta_files/Fasta_all/non_redundant_SGI
HD361	.fasta	HD361.fasta	mv	/dataone/derakhsh/Swine/NextSeq_Dec2021/Fastq_files/Combined_reads/Swine_genomes/Fasta_Files/renamed_fasta_files/Fasta_all/non_redundant_SGI	mv HD361.fasta /dataone/derakhsh/Swine/NextSeq_Dec2021/Fastq_files/Combined_reads/Swine_genomes/Fasta_Files/renamed_fasta_files/Fasta_all/non_redundant_SGI
HD276	.fasta	HD276.fasta	mv	/dataone/derakhsh/Swine/NextSeq_Dec2021/Fastq_files/Combined_reads/Swine_genomes/Fasta_Files/renamed_fasta_files/Fasta_all/non_redundant_SGI	mv HD276.fasta /dataone/derakhsh/Swine/NextSeq_Dec2021/Fastq_files/Combined_reads/Swine_genomes/Fasta_Files/renamed_fasta_files/Fasta_all/non_redundant_SGI
HD320	.fasta	HD320.fasta	mv	/dataone/derakhsh/Swine/NextSeq_Dec2021/Fastq_files/Combined_reads/Swine_genomes/Fasta_Files/renamed_fasta_files/Fasta_all/non_redundant_SGI	mv HD320.fasta /dataone/derakhsh/Swine/NextSeq_Dec2021/Fastq_files/Combined_reads/Swine_genomes/Fasta_Files/renamed_fasta_files/Fasta_all/non_redundant_SGI
HD322	.fasta	HD322.fasta	mv	/dataone/derakhsh/Swine/NextSeq_Dec2021/Fastq_files/Combined_reads/Swine_genomes/Fasta_Files/renamed_fasta_files/Fasta_all/non_redundant_SGI	mv HD322.fasta /dataone/derakhsh/Swine/NextSeq_Dec2021/Fastq_files/Combined_reads/Swine_genomes/Fasta_Files/renamed_fasta_files/Fasta_all/non_redundant_SGI
HD266	.fasta	HD266.fasta	mv	/dataone/derakhsh/Swine/NextSeq_Dec2021/Fastq_files/Combined_reads/Swine_genomes/Fasta_Files/renamed_fasta_files/Fasta_all/non_redundant_SGI	mv HD266.fasta /dataone/derakhsh/Swine/NextSeq_Dec2021/Fastq_files/Combined_reads/Swine_genomes/Fasta_Files/renamed_fasta_files/Fasta_all/non_redundant_SGI
HD215	.fasta	HD215.fasta	mv	/dataone/derakhsh/Swine/NextSeq_Dec2021/Fastq_files/Combined_reads/Swine_genomes/Fasta_Files/renamed_fasta_files/Fasta_all/non_redundant_SGI	mv HD215.fasta /dataone/derakhsh/Swine/NextSeq_Dec2021/Fastq_files/Combined_reads/Swine_genomes/Fasta_Files/renamed_fasta_files/Fasta_all/non_redundant_SGI
HD265	.fasta	HD265.fasta	mv	/dataone/derakhsh/Swine/NextSeq_Dec2021/Fastq_files/Combined_reads/Swine_genomes/Fasta_Files/renamed_fasta_files/Fasta_all/non_redundant_SGI	mv HD265.fasta /dataone/derakhsh/Swine/NextSeq_Dec2021/Fastq_files/Combined_reads/Swine_genomes/Fasta_Files/renamed_fasta_files/Fasta_all/non_redundant_SGI
HD305	.fasta	HD305.fasta	mv	/dataone/derakhsh/Swine/NextSeq_Dec2021/Fastq_files/Combined_reads/Swine_genomes/Fasta_Files/renamed_fasta_files/Fasta_all/non_redundant_SGI	mv HD305.fasta /dataone/derakhsh/Swine/NextSeq_Dec2021/Fastq_files/Combined_reads/Swine_genomes/Fasta_Files/renamed_fasta_files/Fasta_all/non_redundant_SGI
HD224	.fasta	HD224.fasta	mv	/dataone/derakhsh/Swine/NextSeq_Dec2021/Fastq_files/Combined_reads/Swine_genomes/Fasta_Files/renamed_fasta_files/Fasta_all/non_redundant_SGI	mv HD224.fasta /dataone/derakhsh/Swine/NextSeq_Dec2021/Fastq_files/Combined_reads/Swine_genomes/Fasta_Files/renamed_fasta_files/Fasta_all/non_redundant_SGI
HD329	.fasta	HD329.fasta	mv	/dataone/derakhsh/Swine/NextSeq_Dec2021/Fastq_files/Combined_reads/Swine_genomes/Fasta_Files/renamed_fasta_files/Fasta_all/non_redundant_SGI	mv HD329.fasta /dataone/derakhsh/Swine/NextSeq_Dec2021/Fastq_files/Combined_reads/Swine_genomes/Fasta_Files/renamed_fasta_files/Fasta_all/non_redundant_SGI
HD238	.fasta	HD238.fasta	mv	/dataone/derakhsh/Swine/NextSeq_Dec2021/Fastq_files/Combined_reads/Swine_genomes/Fasta_Files/renamed_fasta_files/Fasta_all/non_redundant_SGI	mv HD238.fasta /dataone/derakhsh/Swine/NextSeq_Dec2021/Fastq_files/Combined_reads/Swine_genomes/Fasta_Files/renamed_fasta_files/Fasta_all/non_redundant_SGI
HD189	.fasta	HD189.fasta	mv	/dataone/derakhsh/Swine/NextSeq_Dec2021/Fastq_files/Combined_reads/Swine_genomes/Fasta_Files/renamed_fasta_files/Fasta_all/non_redundant_SGI	mv HD189.fasta /dataone/derakhsh/Swine/NextSeq_Dec2021/Fastq_files/Combined_reads/Swine_genomes/Fasta_Files/renamed_fasta_files/Fasta_all/non_redundant_SGI
HD200	.fasta	HD200.fasta	mv	/dataone/derakhsh/Swine/NextSeq_Dec2021/Fastq_files/Combined_reads/Swine_genomes/Fasta_Files/renamed_fasta_files/Fasta_all/non_redundant_SGI	mv HD200.fasta /dataone/derakhsh/Swine/NextSeq_Dec2021/Fastq_files/Combined_reads/Swine_genomes/Fasta_Files/renamed_fasta_files/Fasta_all/non_redundant_SGI
HD203	.fasta	HD203.fasta	mv	/dataone/derakhsh/Swine/NextSeq_Dec2021/Fastq_files/Combined_reads/Swine_genomes/Fasta_Files/renamed_fasta_files/Fasta_all/non_redundant_SGI	mv HD203.fasta /dataone/derakhsh/Swine/NextSeq_Dec2021/Fastq_files/Combined_reads/Swine_genomes/Fasta_Files/renamed_fasta_files/Fasta_all/non_redundant_SGI
HD196	.fasta	HD196.fasta	mv	/dataone/derakhsh/Swine/NextSeq_Dec2021/Fastq_files/Combined_reads/Swine_genomes/Fasta_Files/renamed_fasta_files/Fasta_all/non_redundant_SGI	mv HD196.fasta /dataone/derakhsh/Swine/NextSeq_Dec2021/Fastq_files/Combined_reads/Swine_genomes/Fasta_Files/renamed_fasta_files/Fasta_all/non_redundant_SGI
HD251	.fasta	HD251.fasta	mv	/dataone/derakhsh/Swine/NextSeq_Dec2021/Fastq_files/Combined_reads/Swine_genomes/Fasta_Files/renamed_fasta_files/Fasta_all/non_redundant_SGI	mv HD251.fasta /dataone/derakhsh/Swine/NextSeq_Dec2021/Fastq_files/Combined_reads/Swine_genomes/Fasta_Files/renamed_fasta_files/Fasta_all/non_redundant_SGI
HD219	.fasta	HD219.fasta	mv	/dataone/derakhsh/Swine/NextSeq_Dec2021/Fastq_files/Combined_reads/Swine_genomes/Fasta_Files/renamed_fasta_files/Fasta_all/non_redundant_SGI	mv HD219.fasta /dataone/derakhsh/Swine/NextSeq_Dec2021/Fastq_files/Combined_reads/Swine_genomes/Fasta_Files/renamed_fasta_files/Fasta_all/non_redundant_SGI
HD277	.fasta	HD277.fasta	mv	/dataone/derakhsh/Swine/NextSeq_Dec2021/Fastq_files/Combined_reads/Swine_genomes/Fasta_Files/renamed_fasta_files/Fasta_all/non_redundant_SGI	mv HD277.fasta /dataone/derakhsh/Swine/NextSeq_Dec2021/Fastq_files/Combined_reads/Swine_genomes/Fasta_Files/renamed_fasta_files/Fasta_all/non_redundant_SGI
HD142	.fasta	HD142.fasta	mv	/dataone/derakhsh/Swine/NextSeq_Dec2021/Fastq_files/Combined_reads/Swine_genomes/Fasta_Files/renamed_fasta_files/Fasta_all/non_redundant_SGI	mv HD142.fasta /dataone/derakhsh/Swine/NextSeq_Dec2021/Fastq_files/Combined_reads/Swine_genomes/Fasta_Files/renamed_fasta_files/Fasta_all/non_redundant_SGI
HD374	.fasta	HD374.fasta	mv	/dataone/derakhsh/Swine/NextSeq_Dec2021/Fastq_files/Combined_reads/Swine_genomes/Fasta_Files/renamed_fasta_files/Fasta_all/non_redundant_SGI	mv HD374.fasta /dataone/derakhsh/Swine/NextSeq_Dec2021/Fastq_files/Combined_reads/Swine_genomes/Fasta_Files/renamed_fasta_files/Fasta_all/non_redundant_SGI
HD282	.fasta	HD282.fasta	mv	/dataone/derakhsh/Swine/NextSeq_Dec2021/Fastq_files/Combined_reads/Swine_genomes/Fasta_Files/renamed_fasta_files/Fasta_all/non_redundant_SGI	mv HD282.fasta /dataone/derakhsh/Swine/NextSeq_Dec2021/Fastq_files/Combined_reads/Swine_genomes/Fasta_Files/renamed_fasta_files/Fasta_all/non_redundant_SGI
HD376	.fasta	HD376.fasta	mv	/dataone/derakhsh/Swine/NextSeq_Dec2021/Fastq_files/Combined_reads/Swine_genomes/Fasta_Files/renamed_fasta_files/Fasta_all/non_redundant_SGI	mv HD376.fasta /dataone/derakhsh/Swine/NextSeq_Dec2021/Fastq_files/Combined_reads/Swine_genomes/Fasta_Files/renamed_fasta_files/Fasta_all/non_redundant_SGI
HD373	.fasta	HD373.fasta	mv	/dataone/derakhsh/Swine/NextSeq_Dec2021/Fastq_files/Combined_reads/Swine_genomes/Fasta_Files/renamed_fasta_files/Fasta_all/non_redundant_SGI	mv HD373.fasta /dataone/derakhsh/Swine/NextSeq_Dec2021/Fastq_files/Combined_reads/Swine_genomes/Fasta_Files/renamed_fasta_files/Fasta_all/non_redundant_SGI
HD367	.fasta	HD367.fasta	mv	/dataone/derakhsh/Swine/NextSeq_Dec2021/Fastq_files/Combined_reads/Swine_genomes/Fasta_Files/renamed_fasta_files/Fasta_all/non_redundant_SGI	mv HD367.fasta /dataone/derakhsh/Swine/NextSeq_Dec2021/Fastq_files/Combined_reads/Swine_genomes/Fasta_Files/renamed_fasta_files/Fasta_all/non_redundant_SGI
HD316	.fasta	HD316.fasta	mv	/dataone/derakhsh/Swine/NextSeq_Dec2021/Fastq_files/Combined_reads/Swine_genomes/Fasta_Files/renamed_fasta_files/Fasta_all/non_redundant_SGI	mv HD316.fasta /dataone/derakhsh/Swine/NextSeq_Dec2021/Fastq_files/Combined_reads/Swine_genomes/Fasta_Files/renamed_fasta_files/Fasta_all/non_redundant_SGI
HD209	.fasta	HD209.fasta	mv	/dataone/derakhsh/Swine/NextSeq_Dec2021/Fastq_files/Combined_reads/Swine_genomes/Fasta_Files/renamed_fasta_files/Fasta_all/non_redundant_SGI	mv HD209.fasta /dataone/derakhsh/Swine/NextSeq_Dec2021/Fastq_files/Combined_reads/Swine_genomes/Fasta_Files/renamed_fasta_files/Fasta_all/non_redundant_SGI
HD151	.fasta	HD151.fasta	mv	/dataone/derakhsh/Swine/NextSeq_Dec2021/Fastq_files/Combined_reads/Swine_genomes/Fasta_Files/renamed_fasta_files/Fasta_all/non_redundant_SGI	mv HD151.fasta /dataone/derakhsh/Swine/NextSeq_Dec2021/Fastq_files/Combined_reads/Swine_genomes/Fasta_Files/renamed_fasta_files/Fasta_all/non_redundant_SGI
HD335	.fasta	HD335.fasta	mv	/dataone/derakhsh/Swine/NextSeq_Dec2021/Fastq_files/Combined_reads/Swine_genomes/Fasta_Files/renamed_fasta_files/Fasta_all/non_redundant_SGI	mv HD335.fasta /dataone/derakhsh/Swine/NextSeq_Dec2021/Fastq_files/Combined_reads/Swine_genomes/Fasta_Files/renamed_fasta_files/Fasta_all/non_redundant_SGI
HD226	.fasta	HD226.fasta	mv	/dataone/derakhsh/Swine/NextSeq_Dec2021/Fastq_files/Combined_reads/Swine_genomes/Fasta_Files/renamed_fasta_files/Fasta_all/non_redundant_SGI	mv HD226.fasta /dataone/derakhsh/Swine/NextSeq_Dec2021/Fastq_files/Combined_reads/Swine_genomes/Fasta_Files/renamed_fasta_files/Fasta_all/non_redundant_SGI
HD324	.fasta	HD324.fasta	mv	/dataone/derakhsh/Swine/NextSeq_Dec2021/Fastq_files/Combined_reads/Swine_genomes/Fasta_Files/renamed_fasta_files/Fasta_all/non_redundant_SGI	mv HD324.fasta /dataone/derakhsh/Swine/NextSeq_Dec2021/Fastq_files/Combined_reads/Swine_genomes/Fasta_Files/renamed_fasta_files/Fasta_all/non_redundant_SGI
HD191	.fasta	HD191.fasta	mv	/dataone/derakhsh/Swine/NextSeq_Dec2021/Fastq_files/Combined_reads/Swine_genomes/Fasta_Files/renamed_fasta_files/Fasta_all/non_redundant_SGI	mv HD191.fasta /dataone/derakhsh/Swine/NextSeq_Dec2021/Fastq_files/Combined_reads/Swine_genomes/Fasta_Files/renamed_fasta_files/Fasta_all/non_redundant_SGI
HD240	.fasta	HD240.fasta	mv	/dataone/derakhsh/Swine/NextSeq_Dec2021/Fastq_files/Combined_reads/Swine_genomes/Fasta_Files/renamed_fasta_files/Fasta_all/non_redundant_SGI	mv HD240.fasta /dataone/derakhsh/Swine/NextSeq_Dec2021/Fastq_files/Combined_reads/Swine_genomes/Fasta_Files/renamed_fasta_files/Fasta_all/non_redundant_SGI
HD330	.fasta	HD330.fasta	mv	/dataone/derakhsh/Swine/NextSeq_Dec2021/Fastq_files/Combined_reads/Swine_genomes/Fasta_Files/renamed_fasta_files/Fasta_all/non_redundant_SGI	mv HD330.fasta /dataone/derakhsh/Swine/NextSeq_Dec2021/Fastq_files/Combined_reads/Swine_genomes/Fasta_Files/renamed_fasta_files/Fasta_all/non_redundant_SGI
HD207	.fasta	HD207.fasta	mv	/dataone/derakhsh/Swine/NextSeq_Dec2021/Fastq_files/Combined_reads/Swine_genomes/Fasta_Files/renamed_fasta_files/Fasta_all/non_redundant_SGI	mv HD207.fasta /dataone/derakhsh/Swine/NextSeq_Dec2021/Fastq_files/Combined_reads/Swine_genomes/Fasta_Files/renamed_fasta_files/Fasta_all/non_redundant_SGI
HD211	.fasta	HD211.fasta	mv	/dataone/derakhsh/Swine/NextSeq_Dec2021/Fastq_files/Combined_reads/Swine_genomes/Fasta_Files/renamed_fasta_files/Fasta_all/non_redundant_SGI	mv HD211.fasta /dataone/derakhsh/Swine/NextSeq_Dec2021/Fastq_files/Combined_reads/Swine_genomes/Fasta_Files/renamed_fasta_files/Fasta_all/non_redundant_SGI
HD254	.fasta	HD254.fasta	mv	/dataone/derakhsh/Swine/NextSeq_Dec2021/Fastq_files/Combined_reads/Swine_genomes/Fasta_Files/renamed_fasta_files/Fasta_all/non_redundant_SGI	mv HD254.fasta /dataone/derakhsh/Swine/NextSeq_Dec2021/Fastq_files/Combined_reads/Swine_genomes/Fasta_Files/renamed_fasta_files/Fasta_all/non_redundant_SGI
HD249	.fasta	HD249.fasta	mv	/dataone/derakhsh/Swine/NextSeq_Dec2021/Fastq_files/Combined_reads/Swine_genomes/Fasta_Files/renamed_fasta_files/Fasta_all/non_redundant_SGI	mv HD249.fasta /dataone/derakhsh/Swine/NextSeq_Dec2021/Fastq_files/Combined_reads/Swine_genomes/Fasta_Files/renamed_fasta_files/Fasta_all/non_redundant_SGI
HD133	.fasta	HD133.fasta	mv	/dataone/derakhsh/Swine/NextSeq_Dec2021/Fastq_files/Combined_reads/Swine_genomes/Fasta_Files/renamed_fasta_files/Fasta_all/non_redundant_SGI	mv HD133.fasta /dataone/derakhsh/Swine/NextSeq_Dec2021/Fastq_files/Combined_reads/Swine_genomes/Fasta_Files/renamed_fasta_files/Fasta_all/non_redundant_SGI
HD170	.fasta	HD170.fasta	mv	/dataone/derakhsh/Swine/NextSeq_Dec2021/Fastq_files/Combined_reads/Swine_genomes/Fasta_Files/renamed_fasta_files/Fasta_all/non_redundant_SGI	mv HD170.fasta /dataone/derakhsh/Swine/NextSeq_Dec2021/Fastq_files/Combined_reads/Swine_genomes/Fasta_Files/renamed_fasta_files/Fasta_all/non_redundant_SGI
HD176	.fasta	HD176.fasta	mv	/dataone/derakhsh/Swine/NextSeq_Dec2021/Fastq_files/Combined_reads/Swine_genomes/Fasta_Files/renamed_fasta_files/Fasta_all/non_redundant_SGI	mv HD176.fasta /dataone/derakhsh/Swine/NextSeq_Dec2021/Fastq_files/Combined_reads/Swine_genomes/Fasta_Files/renamed_fasta_files/Fasta_all/non_redundant_SGI
HD308	.fasta	HD308.fasta	mv	/dataone/derakhsh/Swine/NextSeq_Dec2021/Fastq_files/Combined_reads/Swine_genomes/Fasta_Files/renamed_fasta_files/Fasta_all/non_redundant_SGI	mv HD308.fasta /dataone/derakhsh/Swine/NextSeq_Dec2021/Fastq_files/Combined_reads/Swine_genomes/Fasta_Files/renamed_fasta_files/Fasta_all/non_redundant_SGI
HD317	.fasta	HD317.fasta	mv	/dataone/derakhsh/Swine/NextSeq_Dec2021/Fastq_files/Combined_reads/Swine_genomes/Fasta_Files/renamed_fasta_files/Fasta_all/non_redundant_SGI	mv HD317.fasta /dataone/derakhsh/Swine/NextSeq_Dec2021/Fastq_files/Combined_reads/Swine_genomes/Fasta_Files/renamed_fasta_files/Fasta_all/non_redundant_SGI
HD239	.fasta	HD239.fasta	mv	/dataone/derakhsh/Swine/NextSeq_Dec2021/Fastq_files/Combined_reads/Swine_genomes/Fasta_Files/renamed_fasta_files/Fasta_all/non_redundant_SGI	mv HD239.fasta /dataone/derakhsh/Swine/NextSeq_Dec2021/Fastq_files/Combined_reads/Swine_genomes/Fasta_Files/renamed_fasta_files/Fasta_all/non_redundant_SGI
HD188	.fasta	HD188.fasta	mv	/dataone/derakhsh/Swine/NextSeq_Dec2021/Fastq_files/Combined_reads/Swine_genomes/Fasta_Files/renamed_fasta_files/Fasta_all/non_redundant_SGI	mv HD188.fasta /dataone/derakhsh/Swine/NextSeq_Dec2021/Fastq_files/Combined_reads/Swine_genomes/Fasta_Files/renamed_fasta_files/Fasta_all/non_redundant_SGI
HD199	.fasta	HD199.fasta	mv	/dataone/derakhsh/Swine/NextSeq_Dec2021/Fastq_files/Combined_reads/Swine_genomes/Fasta_Files/renamed_fasta_files/Fasta_all/non_redundant_SGI	mv HD199.fasta /dataone/derakhsh/Swine/NextSeq_Dec2021/Fastq_files/Combined_reads/Swine_genomes/Fasta_Files/renamed_fasta_files/Fasta_all/non_redundant_SGI
HD177	.fasta	HD177.fasta	mv	/dataone/derakhsh/Swine/NextSeq_Dec2021/Fastq_files/Combined_reads/Swine_genomes/Fasta_Files/renamed_fasta_files/Fasta_all/non_redundant_SGI	mv HD177.fasta /dataone/derakhsh/Swine/NextSeq_Dec2021/Fastq_files/Combined_reads/Swine_genomes/Fasta_Files/renamed_fasta_files/Fasta_all/non_redundant_SGI
HD156	.fasta	HD156.fasta	mv	/dataone/derakhsh/Swine/NextSeq_Dec2021/Fastq_files/Combined_reads/Swine_genomes/Fasta_Files/renamed_fasta_files/Fasta_all/non_redundant_SGI	mv HD156.fasta /dataone/derakhsh/Swine/NextSeq_Dec2021/Fastq_files/Combined_reads/Swine_genomes/Fasta_Files/renamed_fasta_files/Fasta_all/non_redundant_SGI
HD242	.fasta	HD242.fasta	mv	/dataone/derakhsh/Swine/NextSeq_Dec2021/Fastq_files/Combined_reads/Swine_genomes/Fasta_Files/renamed_fasta_files/Fasta_all/non_redundant_SGI	mv HD242.fasta /dataone/derakhsh/Swine/NextSeq_Dec2021/Fastq_files/Combined_reads/Swine_genomes/Fasta_Files/renamed_fasta_files/Fasta_all/non_redundant_SGI
HD124	.fasta	HD124.fasta	mv	/dataone/derakhsh/Swine/NextSeq_Dec2021/Fastq_files/Combined_reads/Swine_genomes/Fasta_Files/renamed_fasta_files/Fasta_all/non_redundant_SGI	mv HD124.fasta /dataone/derakhsh/Swine/NextSeq_Dec2021/Fastq_files/Combined_reads/Swine_genomes/Fasta_Files/renamed_fasta_files/Fasta_all/non_redundant_SGI
HD171	.fasta	HD171.fasta	mv	/dataone/derakhsh/Swine/NextSeq_Dec2021/Fastq_files/Combined_reads/Swine_genomes/Fasta_Files/renamed_fasta_files/Fasta_all/non_redundant_SGI	mv HD171.fasta /dataone/derakhsh/Swine/NextSeq_Dec2021/Fastq_files/Combined_reads/Swine_genomes/Fasta_Files/renamed_fasta_files/Fasta_all/non_redundant_SGI
HD121	.fasta	HD121.fasta	mv	/dataone/derakhsh/Swine/NextSeq_Dec2021/Fastq_files/Combined_reads/Swine_genomes/Fasta_Files/renamed_fasta_files/Fasta_all/non_redundant_SGI	mv HD121.fasta /dataone/derakhsh/Swine/NextSeq_Dec2021/Fastq_files/Combined_reads/Swine_genomes/Fasta_Files/renamed_fasta_files/Fasta_all/non_redundant_SGI
HD223	.fasta	HD223.fasta	mv	/dataone/derakhsh/Swine/NextSeq_Dec2021/Fastq_files/Combined_reads/Swine_genomes/Fasta_Files/renamed_fasta_files/Fasta_all/non_redundant_SGI	mv HD223.fasta /dataone/derakhsh/Swine/NextSeq_Dec2021/Fastq_files/Combined_reads/Swine_genomes/Fasta_Files/renamed_fasta_files/Fasta_all/non_redundant_SGI
HD182	.fasta	HD182.fasta	mv	/dataone/derakhsh/Swine/NextSeq_Dec2021/Fastq_files/Combined_reads/Swine_genomes/Fasta_Files/renamed_fasta_files/Fasta_all/non_redundant_SGI	mv HD182.fasta /dataone/derakhsh/Swine/NextSeq_Dec2021/Fastq_files/Combined_reads/Swine_genomes/Fasta_Files/renamed_fasta_files/Fasta_all/non_redundant_SGI
HD364	.fasta	HD364.fasta	mv	/dataone/derakhsh/Swine/NextSeq_Dec2021/Fastq_files/Combined_reads/Swine_genomes/Fasta_Files/renamed_fasta_files/Fasta_all/non_redundant_SGI	mv HD364.fasta /dataone/derakhsh/Swine/NextSeq_Dec2021/Fastq_files/Combined_reads/Swine_genomes/Fasta_Files/renamed_fasta_files/Fasta_all/non_redundant_SGI
HD141	.fasta	HD141.fasta	mv	/dataone/derakhsh/Swine/NextSeq_Dec2021/Fastq_files/Combined_reads/Swine_genomes/Fasta_Files/renamed_fasta_files/Fasta_all/non_redundant_SGI	mv HD141.fasta /dataone/derakhsh/Swine/NextSeq_Dec2021/Fastq_files/Combined_reads/Swine_genomes/Fasta_Files/renamed_fasta_files/Fasta_all/non_redundant_SGI
HD134	.fasta	HD134.fasta	mv	/dataone/derakhsh/Swine/NextSeq_Dec2021/Fastq_files/Combined_reads/Swine_genomes/Fasta_Files/renamed_fasta_files/Fasta_all/non_redundant_SGI	mv HD134.fasta /dataone/derakhsh/Swine/NextSeq_Dec2021/Fastq_files/Combined_reads/Swine_genomes/Fasta_Files/renamed_fasta_files/Fasta_all/non_redundant_SGI
HD275	.fasta	HD275.fasta	mv	/dataone/derakhsh/Swine/NextSeq_Dec2021/Fastq_files/Combined_reads/Swine_genomes/Fasta_Files/renamed_fasta_files/Fasta_all/non_redundant_SGI	mv HD275.fasta /dataone/derakhsh/Swine/NextSeq_Dec2021/Fastq_files/Combined_reads/Swine_genomes/Fasta_Files/renamed_fasta_files/Fasta_all/non_redundant_SGI
HD178	.fasta	HD178.fasta	mv	/dataone/derakhsh/Swine/NextSeq_Dec2021/Fastq_files/Combined_reads/Swine_genomes/Fasta_Files/renamed_fasta_files/Fasta_all/non_redundant_SGI	mv HD178.fasta /dataone/derakhsh/Swine/NextSeq_Dec2021/Fastq_files/Combined_reads/Swine_genomes/Fasta_Files/renamed_fasta_files/Fasta_all/non_redundant_SGI
HD165	.fasta	HD165.fasta	mv	/dataone/derakhsh/Swine/NextSeq_Dec2021/Fastq_files/Combined_reads/Swine_genomes/Fasta_Files/renamed_fasta_files/Fasta_all/non_redundant_SGI	mv HD165.fasta /dataone/derakhsh/Swine/NextSeq_Dec2021/Fastq_files/Combined_reads/Swine_genomes/Fasta_Files/renamed_fasta_files/Fasta_all/non_redundant_SGI
HD181	.fasta	HD181.fasta	mv	/dataone/derakhsh/Swine/NextSeq_Dec2021/Fastq_files/Combined_reads/Swine_genomes/Fasta_Files/renamed_fasta_files/Fasta_all/non_redundant_SGI	mv HD181.fasta /dataone/derakhsh/Swine/NextSeq_Dec2021/Fastq_files/Combined_reads/Swine_genomes/Fasta_Files/renamed_fasta_files/Fasta_all/non_redundant_SGI
HD158	.fasta	HD158.fasta	mv	/dataone/derakhsh/Swine/NextSeq_Dec2021/Fastq_files/Combined_reads/Swine_genomes/Fasta_Files/renamed_fasta_files/Fasta_all/non_redundant_SGI	mv HD158.fasta /dataone/derakhsh/Swine/NextSeq_Dec2021/Fastq_files/Combined_reads/Swine_genomes/Fasta_Files/renamed_fasta_files/Fasta_all/non_redundant_SGI
HD175	.fasta	HD175.fasta	mv	/dataone/derakhsh/Swine/NextSeq_Dec2021/Fastq_files/Combined_reads/Swine_genomes/Fasta_Files/renamed_fasta_files/Fasta_all/non_redundant_SGI	mv HD175.fasta /dataone/derakhsh/Swine/NextSeq_Dec2021/Fastq_files/Combined_reads/Swine_genomes/Fasta_Files/renamed_fasta_files/Fasta_all/non_redundant_SGI
HD348	.fasta	HD348.fasta	mv	/dataone/derakhsh/Swine/NextSeq_Dec2021/Fastq_files/Combined_reads/Swine_genomes/Fasta_Files/renamed_fasta_files/Fasta_all/non_redundant_SGI	mv HD348.fasta /dataone/derakhsh/Swine/NextSeq_Dec2021/Fastq_files/Combined_reads/Swine_genomes/Fasta_Files/renamed_fasta_files/Fasta_all/non_redundant_SGI
HD279	.fasta	HD279.fasta	mv	/dataone/derakhsh/Swine/NextSeq_Dec2021/Fastq_files/Combined_reads/Swine_genomes/Fasta_Files/renamed_fasta_files/Fasta_all/non_redundant_SGI	mv HD279.fasta /dataone/derakhsh/Swine/NextSeq_Dec2021/Fastq_files/Combined_reads/Swine_genomes/Fasta_Files/renamed_fasta_files/Fasta_all/non_redundant_SGI
HD184	.fasta	HD184.fasta	mv	/dataone/derakhsh/Swine/NextSeq_Dec2021/Fastq_files/Combined_reads/Swine_genomes/Fasta_Files/renamed_fasta_files/Fasta_all/non_redundant_SGI	mv HD184.fasta /dataone/derakhsh/Swine/NextSeq_Dec2021/Fastq_files/Combined_reads/Swine_genomes/Fasta_Files/renamed_fasta_files/Fasta_all/non_redundant_SGI
HD353	.fasta	HD353.fasta	mv	/dataone/derakhsh/Swine/NextSeq_Dec2021/Fastq_files/Combined_reads/Swine_genomes/Fasta_Files/renamed_fasta_files/Fasta_all/non_redundant_SGI	mv HD353.fasta /dataone/derakhsh/Swine/NextSeq_Dec2021/Fastq_files/Combined_reads/Swine_genomes/Fasta_Files/renamed_fasta_files/Fasta_all/non_redundant_SGI
HD315	.fasta	HD315.fasta	mv	/dataone/derakhsh/Swine/NextSeq_Dec2021/Fastq_files/Combined_reads/Swine_genomes/Fasta_Files/renamed_fasta_files/Fasta_all/non_redundant_SGI	mv HD315.fasta /dataone/derakhsh/Swine/NextSeq_Dec2021/Fastq_files/Combined_reads/Swine_genomes/Fasta_Files/renamed_fasta_files/Fasta_all/non_redundant_SGI
HD180	.fasta	HD180.fasta	mv	/dataone/derakhsh/Swine/NextSeq_Dec2021/Fastq_files/Combined_reads/Swine_genomes/Fasta_Files/renamed_fasta_files/Fasta_all/non_redundant_SGI	mv HD180.fasta /dataone/derakhsh/Swine/NextSeq_Dec2021/Fastq_files/Combined_reads/Swine_genomes/Fasta_Files/renamed_fasta_files/Fasta_all/non_redundant_SGI
HD140	.fasta	HD140.fasta	mv	/dataone/derakhsh/Swine/NextSeq_Dec2021/Fastq_files/Combined_reads/Swine_genomes/Fasta_Files/renamed_fasta_files/Fasta_all/non_redundant_SGI	mv HD140.fasta /dataone/derakhsh/Swine/NextSeq_Dec2021/Fastq_files/Combined_reads/Swine_genomes/Fasta_Files/renamed_fasta_files/Fasta_all/non_redundant_SGI
HD135	.fasta	HD135.fasta	mv	/dataone/derakhsh/Swine/NextSeq_Dec2021/Fastq_files/Combined_reads/Swine_genomes/Fasta_Files/renamed_fasta_files/Fasta_all/non_redundant_SGI	mv HD135.fasta /dataone/derakhsh/Swine/NextSeq_Dec2021/Fastq_files/Combined_reads/Swine_genomes/Fasta_Files/renamed_fasta_files/Fasta_all/non_redundant_SGI
HD179	.fasta	HD179.fasta	mv	/dataone/derakhsh/Swine/NextSeq_Dec2021/Fastq_files/Combined_reads/Swine_genomes/Fasta_Files/renamed_fasta_files/Fasta_all/non_redundant_SGI	mv HD179.fasta /dataone/derakhsh/Swine/NextSeq_Dec2021/Fastq_files/Combined_reads/Swine_genomes/Fasta_Files/renamed_fasta_files/Fasta_all/non_redundant_SGI
HD128	.fasta	HD128.fasta	mv	/dataone/derakhsh/Swine/NextSeq_Dec2021/Fastq_files/Combined_reads/Swine_genomes/Fasta_Files/renamed_fasta_files/Fasta_all/non_redundant_SGI	mv HD128.fasta /dataone/derakhsh/Swine/NextSeq_Dec2021/Fastq_files/Combined_reads/Swine_genomes/Fasta_Files/renamed_fasta_files/Fasta_all/non_redundant_SGI
HD168	.fasta	HD168.fasta	mv	/dataone/derakhsh/Swine/NextSeq_Dec2021/Fastq_files/Combined_reads/Swine_genomes/Fasta_Files/renamed_fasta_files/Fasta_all/non_redundant_SGI	mv HD168.fasta /dataone/derakhsh/Swine/NextSeq_Dec2021/Fastq_files/Combined_reads/Swine_genomes/Fasta_Files/renamed_fasta_files/Fasta_all/non_redundant_SGI
HD126	.fasta	HD126.fasta	mv	/dataone/derakhsh/Swine/NextSeq_Dec2021/Fastq_files/Combined_reads/Swine_genomes/Fasta_Files/renamed_fasta_files/Fasta_all/non_redundant_SGI	mv HD126.fasta /dataone/derakhsh/Swine/NextSeq_Dec2021/Fastq_files/Combined_reads/Swine_genomes/Fasta_Files/renamed_fasta_files/Fasta_all/non_redundant_SGI
HD127	.fasta	HD127.fasta	mv	/dataone/derakhsh/Swine/NextSeq_Dec2021/Fastq_files/Combined_reads/Swine_genomes/Fasta_Files/renamed_fasta_files/Fasta_all/non_redundant_SGI	mv HD127.fasta /dataone/derakhsh/Swine/NextSeq_Dec2021/Fastq_files/Combined_reads/Swine_genomes/Fasta_Files/renamed_fasta_files/Fasta_all/non_redundant_SGI
HD155	.fasta	HD155.fasta	mv	/dataone/derakhsh/Swine/NextSeq_Dec2021/Fastq_files/Combined_reads/Swine_genomes/Fasta_Files/renamed_fasta_files/Fasta_all/non_redundant_SGI	mv HD155.fasta /dataone/derakhsh/Swine/NextSeq_Dec2021/Fastq_files/Combined_reads/Swine_genomes/Fasta_Files/renamed_fasta_files/Fasta_all/non_redundant_SGI
HD144	.fasta	HD144.fasta	mv	/dataone/derakhsh/Swine/NextSeq_Dec2021/Fastq_files/Combined_reads/Swine_genomes/Fasta_Files/renamed_fasta_files/Fasta_all/non_redundant_SGI	mv HD144.fasta /dataone/derakhsh/Swine/NextSeq_Dec2021/Fastq_files/Combined_reads/Swine_genomes/Fasta_Files/renamed_fasta_files/Fasta_all/non_redundant_SGI
HD313	.fasta	HD313.fasta	mv	/dataone/derakhsh/Swine/NextSeq_Dec2021/Fastq_files/Combined_reads/Swine_genomes/Fasta_Files/renamed_fasta_files/Fasta_all/non_redundant_SGI	mv HD313.fasta /dataone/derakhsh/Swine/NextSeq_Dec2021/Fastq_files/Combined_reads/Swine_genomes/Fasta_Files/renamed_fasta_files/Fasta_all/non_redundant_SGI
HD153	.fasta	HD153.fasta	mv	/dataone/derakhsh/Swine/NextSeq_Dec2021/Fastq_files/Combined_reads/Swine_genomes/Fasta_Files/renamed_fasta_files/Fasta_all/non_redundant_SGI	mv HD153.fasta /dataone/derakhsh/Swine/NextSeq_Dec2021/Fastq_files/Combined_reads/Swine_genomes/Fasta_Files/renamed_fasta_files/Fasta_all/non_redundant_SGI
HD145	.fasta	HD145.fasta	mv	/dataone/derakhsh/Swine/NextSeq_Dec2021/Fastq_files/Combined_reads/Swine_genomes/Fasta_Files/renamed_fasta_files/Fasta_all/non_redundant_SGI	mv HD145.fasta /dataone/derakhsh/Swine/NextSeq_Dec2021/Fastq_files/Combined_reads/Swine_genomes/Fasta_Files/renamed_fasta_files/Fasta_all/non_redundant_SGI
HD24	.fasta	HD24.fasta	mv	/dataone/derakhsh/Swine/NextSeq_Dec2021/Fastq_files/Combined_reads/Swine_genomes/Fasta_Files/renamed_fasta_files/Fasta_all/non_redundant_SGI	mv HD24.fasta /dataone/derakhsh/Swine/NextSeq_Dec2021/Fastq_files/Combined_reads/Swine_genomes/Fasta_Files/renamed_fasta_files/Fasta_all/non_redundant_SGI
HD172	.fasta	HD172.fasta	mv	/dataone/derakhsh/Swine/NextSeq_Dec2021/Fastq_files/Combined_reads/Swine_genomes/Fasta_Files/renamed_fasta_files/Fasta_all/non_redundant_SGI	mv HD172.fasta /dataone/derakhsh/Swine/NextSeq_Dec2021/Fastq_files/Combined_reads/Swine_genomes/Fasta_Files/renamed_fasta_files/Fasta_all/non_redundant_SGI
HD129	.fasta	HD129.fasta	mv	/dataone/derakhsh/Swine/NextSeq_Dec2021/Fastq_files/Combined_reads/Swine_genomes/Fasta_Files/renamed_fasta_files/Fasta_all/non_redundant_SGI	mv HD129.fasta /dataone/derakhsh/Swine/NextSeq_Dec2021/Fastq_files/Combined_reads/Swine_genomes/Fasta_Files/renamed_fasta_files/Fasta_all/non_redundant_SGI
HD150	.fasta	HD150.fasta	mv	/dataone/derakhsh/Swine/NextSeq_Dec2021/Fastq_files/Combined_reads/Swine_genomes/Fasta_Files/renamed_fasta_files/Fasta_all/non_redundant_SGI	mv HD150.fasta /dataone/derakhsh/Swine/NextSeq_Dec2021/Fastq_files/Combined_reads/Swine_genomes/Fasta_Files/renamed_fasta_files/Fasta_all/non_redundant_SGI
HD186	.fasta	HD186.fasta	mv	/dataone/derakhsh/Swine/NextSeq_Dec2021/Fastq_files/Combined_reads/Swine_genomes/Fasta_Files/renamed_fasta_files/Fasta_all/non_redundant_SGI	mv HD186.fasta /dataone/derakhsh/Swine/NextSeq_Dec2021/Fastq_files/Combined_reads/Swine_genomes/Fasta_Files/renamed_fasta_files/Fasta_all/non_redundant_SGI
HD132	.fasta	HD132.fasta	mv	/dataone/derakhsh/Swine/NextSeq_Dec2021/Fastq_files/Combined_reads/Swine_genomes/Fasta_Files/renamed_fasta_files/Fasta_all/non_redundant_SGI	mv HD132.fasta /dataone/derakhsh/Swine/NextSeq_Dec2021/Fastq_files/Combined_reads/Swine_genomes/Fasta_Files/renamed_fasta_files/Fasta_all/non_redundant_SGI
HD174b	.fasta	HD174b.fasta	mv	/dataone/derakhsh/Swine/NextSeq_Dec2021/Fastq_files/Combined_reads/Swine_genomes/Fasta_Files/renamed_fasta_files/Fasta_all/non_redundant_SGI	mv HD174b.fasta /dataone/derakhsh/Swine/NextSeq_Dec2021/Fastq_files/Combined_reads/Swine_genomes/Fasta_Files/renamed_fasta_files/Fasta_all/non_redundant_SGI
HD166	.fasta	HD166.fasta	mv	/dataone/derakhsh/Swine/NextSeq_Dec2021/Fastq_files/Combined_reads/Swine_genomes/Fasta_Files/renamed_fasta_files/Fasta_all/non_redundant_SGI	mv HD166.fasta /dataone/derakhsh/Swine/NextSeq_Dec2021/Fastq_files/Combined_reads/Swine_genomes/Fasta_Files/renamed_fasta_files/Fasta_all/non_redundant_SGI
HD136	.fasta	HD136.fasta	mv	/dataone/derakhsh/Swine/NextSeq_Dec2021/Fastq_files/Combined_reads/Swine_genomes/Fasta_Files/renamed_fasta_files/Fasta_all/non_redundant_SGI	mv HD136.fasta /dataone/derakhsh/Swine/NextSeq_Dec2021/Fastq_files/Combined_reads/Swine_genomes/Fasta_Files/renamed_fasta_files/Fasta_all/non_redundant_SGI
HD294	.fasta	HD294.fasta	mv	/dataone/derakhsh/Swine/NextSeq_Dec2021/Fastq_files/Combined_reads/Swine_genomes/Fasta_Files/renamed_fasta_files/Fasta_all/non_redundant_SGI	mv HD294.fasta /dataone/derakhsh/Swine/NextSeq_Dec2021/Fastq_files/Combined_reads/Swine_genomes/Fasta_Files/renamed_fasta_files/Fasta_all/non_redundant_SGI
HD267	.fasta	HD267.fasta	mv	/dataone/derakhsh/Swine/NextSeq_Dec2021/Fastq_files/Combined_reads/Swine_genomes/Fasta_Files/renamed_fasta_files/Fasta_all/non_redundant_SGI	mv HD267.fasta /dataone/derakhsh/Swine/NextSeq_Dec2021/Fastq_files/Combined_reads/Swine_genomes/Fasta_Files/renamed_fasta_files/Fasta_all/non_redundant_SGI
HD212	.fasta	HD212.fasta	mv	/dataone/derakhsh/Swine/NextSeq_Dec2021/Fastq_files/Combined_reads/Swine_genomes/Fasta_Files/renamed_fasta_files/Fasta_all/non_redundant_SGI	mv HD212.fasta /dataone/derakhsh/Swine/NextSeq_Dec2021/Fastq_files/Combined_reads/Swine_genomes/Fasta_Files/renamed_fasta_files/Fasta_all/non_redundant_SGI
