# Supplementary material for: Genomic characterization of antimicrobial resistance and mobile genetic elements in swine gut bacteria isolated from a Canadian research farm
Source: Anim Microbiome. 2025 Jun 18;7:66. doi: 10.1186/s42523-025-00432-w (PMC12175345; doi:10.1186/s42523-025-00432-w)
Supplement: Supplementary file 2 — Additional file2 (XLSX 51 KB) [file 42523_2025_432_MOESM2_ESM.xlsx]

## Sheet: Sheet1
RGI_CARD										AMRFinderPlus																									Contig
Contig	Isolate_source	Taxonomy	Start	Stop	Cut_Off	Best_Hit_Bitscore	Resistance Mechanism	Best_Hit_ARO	Drug Class	Contig id	Start	Stop	Element symbol	Element name	Scope	Class	Subclass	Method	Target length	Reference sequence length	% Coverage of reference	% Identity to reference	Alignment length	Closest reference accession	Closest reference name										PI_121	Stool	d__Bacteria;p__Firmicutes;c__Bacilli;o__Lactobacillales;f__Streptococcaceae;g__Streptococcus;s__Streptococcus hyointestinalis
PI_121_20_9	Stool	d__Bacteria;p__Firmicutes;c__Bacilli;o__Lactobacillales;f__Streptococcaceae;g__Streptococcus;s__Streptococcus hyointestinalis	6748	8667	Strict	1239.94	antibiotic target protection	tetM	tetracycline antibiotic	PI_121_20	6751	8667	tet(M)	tetracycline resistance ribosomal protection protein Tet(M)	core	TETRACYCLINE	TETRACYCLINE	BLASTX	639	639	100	99.37	639	WP_002364936.1	tetracycline resistance ribosomal protection protein Tet(M)										PI_121	Stool	d__Bacteria;p__Firmicutes;c__Bacilli;o__Lactobacillales;f__Streptococcaceae;g__Streptococcus;s__Streptococcus hyointestinalis
PI_121_9_32	Stool	d__Bacteria;p__Firmicutes;c__Bacilli;o__Lactobacillales;f__Streptococcaceae;g__Streptococcus;s__Streptococcus hyointestinalis	26437	27300	Perfect	585.104	antibiotic inactivation	ANT(6)-Ia	aminoglycoside antibiotic	PI_121_9	26440	27300	ant(6)-Ia	aminoglycoside nucleotidyltransferase ANT(6)-Ia	core	AMINOGLYCOSIDE	STREPTOMYCIN	EXACTX	287	287	100	100	287	WP_002294505.1	aminoglycoside nucleotidyltransferase ANT(6)-Ia										PI_121	Stool	d__Bacteria;p__Firmicutes;c__Bacilli;o__Lactobacillales;f__Streptococcaceae;g__Streptococcus;s__Streptococcus hyointestinalis
PI_121_9_35	Stool	d__Bacteria;p__Firmicutes;c__Bacilli;o__Lactobacillales;f__Streptococcaceae;g__Streptococcus;s__Streptococcus hyointestinalis	28678	29481	Strict	523.857	antibiotic inactivation	lnuB	lincosamide antibiotic	PI_121_9	28681	29481	lnu(B)	lincosamide nucleotidyltransferase Lnu(B)	core	LINCOSAMIDE	LINCOSAMIDE	BLASTX	267	267	100	96.63	267	WP_002294514.1	lincosamide nucleotidyltransferase Lnu(B)										PI_124	Stool	d__Bacteria;p__Firmicutes;c__Bacilli;o__Lactobacillales;f__Streptococcaceae;g__Streptococcus;s__Streptococcus alactolyticus
PI_124_43_1	Stool	d__Bacteria;p__Firmicutes;c__Bacilli;o__Lactobacillales;f__Streptococcaceae;g__Streptococcus;s__Streptococcus alactolyticus	476	1879	Strict	710.294	antibiotic efflux	tet(45)	tetracycline antibiotic	PI_124_43	479	1837	tet(L)	tetracycline efflux MFS transporter Tet(L)	core	TETRACYCLINE	TETRACYCLINE	BLASTX	453	458	98.91	97.57	453	WP_001574277.1	tetracycline efflux MFS transporter Tet(L)										PI_124	Stool	d__Bacteria;p__Firmicutes;c__Bacilli;o__Lactobacillales;f__Streptococcaceae;g__Streptococcus;s__Streptococcus alactolyticus
PI_124_43_4	Stool	d__Bacteria;p__Firmicutes;c__Bacilli;o__Lactobacillales;f__Streptococcaceae;g__Streptococcus;s__Streptococcus alactolyticus	3357	5276	Strict	1093.57	antibiotic target protection	tet(W/N/W)	tetracycline antibiotic	PI_124_43	3360	5276	tet(O/W/32/O)	tetracycline resistance ribosomal protection mosaic protein Tet(O/W/32/O)	core	TETRACYCLINE	TETRACYCLINE	EXACTX	639	639	100	100	639	WP_013646121.1	tetracycline resistance ribosomal protection mosaic protein Tet(O/W/32/O)										PI_124	Stool	d__Bacteria;p__Firmicutes;c__Bacilli;o__Lactobacillales;f__Streptococcaceae;g__Streptococcus;s__Streptococcus alactolyticus
PI_124_7_21	Stool	d__Bacteria;p__Firmicutes;c__Bacilli;o__Lactobacillales;f__Streptococcaceae;g__Streptococcus;s__Streptococcus alactolyticus	22692	23495	Perfect	544.273	antibiotic target protection	lsaE	lincosamide antibiotic; streptogramin antibiotic; pleuromutilin antibiotic	PI_124_7	21154	22635	lsa(E)	ABC-F type ribosomal protection protein Lsa(E)	core	LINCOSAMIDE/STREPTOGRAMIN	LINCOSAMIDE/STREPTOGRAMIN	EXACTX	494	494	100	100	494	WP_002294513.1	ABC-F type ribosomal protection protein Lsa(E)										PI_124	Stool	d__Bacteria;p__Firmicutes;c__Bacilli;o__Lactobacillales;f__Streptococcaceae;g__Streptococcus;s__Streptococcus alactolyticus
PI_124_7_26	Stool	d__Bacteria;p__Firmicutes;c__Bacilli;o__Lactobacillales;f__Streptococcaceae;g__Streptococcus;s__Streptococcus alactolyticus	27003	27866	Perfect	585.104	antibiotic inactivation	ANT(6)-Ia	aminoglycoside antibiotic	PI_124_7	27003	27863	ant(6)-Ia	aminoglycoside nucleotidyltransferase ANT(6)-Ia	core	AMINOGLYCOSIDE	STREPTOMYCIN	EXACTX	287	287	100	100	287	WP_002294505.1	aminoglycoside nucleotidyltransferase ANT(6)-Ia										PI_133	Stool	d__Bacteria;p__Firmicutes;c__Bacilli;o__Lactobacillales;f__Streptococcaceae;g__Streptococcus;s__
PI_133_38_8	Stool	d__Bacteria;p__Firmicutes;c__Bacilli;o__Lactobacillales;f__Streptococcaceae;g__Streptococcus;s__	6833	8752	Strict	1231.85	antibiotic target protection	tetM	tetracycline antibiotic	PI_133_38	6833	8749	tet(M)	tetracycline resistance ribosomal protection protein Tet(M)	core	TETRACYCLINE	TETRACYCLINE	EXACTX	639	639	100	100	639	WP_002364936.1	tetracycline resistance ribosomal protection protein Tet(M)										PI_133	Stool	d__Bacteria;p__Firmicutes;c__Bacilli;o__Lactobacillales;f__Streptococcaceae;g__Streptococcus;s__
PI_133_54_2	Stool	d__Bacteria;p__Firmicutes;c__Bacilli;o__Lactobacillales;f__Streptococcaceae;g__Streptococcus;s__	1983	2786	Strict	523.857	antibiotic inactivation	lnuB	lincosamide antibiotic	PI_133_54	1983	2783	lnu(B)	lincosamide nucleotidyltransferase Lnu(B)	core	LINCOSAMIDE	LINCOSAMIDE	BLASTX	267	267	100	96.63	267	WP_002294514.1	lincosamide nucleotidyltransferase Lnu(B)										PI_134	Stool	d__Bacteria;p__Firmicutes;c__Bacilli;o__Staphylococcales;f__Staphylococcaceae;g__Staphylococcus;s__Staphylococcus hominis
PI_134_1_45	Stool	d__Bacteria;p__Firmicutes;c__Bacilli;o__Staphylococcales;f__Staphylococcaceae;g__Staphylococcus;s__Staphylococcus hominis	43088	43459	Perfect	244.973	antibiotic target replacement	mecI	penam	PI_134_1	43091	43459	mecI	mecA-type methicillin resistance repressor MecI	core	BETA-LACTAM	METHICILLIN	EXACTX	123	123	100	100	123	WP_000369214.1	mecA-type methicillin resistance repressor MecI										PI_134	Stool	d__Bacteria;p__Firmicutes;c__Bacilli;o__Staphylococcales;f__Staphylococcaceae;g__Staphylococcus;s__Staphylococcus hominis
PI_134_1_46	Stool	d__Bacteria;p__Firmicutes;c__Bacilli;o__Staphylococcales;f__Staphylococcaceae;g__Staphylococcus;s__Staphylococcus hominis	43459	45216	Perfect	1202.96	antibiotic target replacement	mecR1	penam	PI_134_1	43462	45216	mecR1	beta-lactam sensor/signal transducer MecR1	core	BETA-LACTAM	METHICILLIN	EXACTX	585	585	100	100	585	WP_000952923.1	beta-lactam sensor/signal transducer MecR1										PI_134	Stool	d__Bacteria;p__Firmicutes;c__Bacilli;o__Staphylococcales;f__Staphylococcaceae;g__Staphylococcus;s__Staphylococcus hominis
PI_134_1_47	Stool	d__Bacteria;p__Firmicutes;c__Bacilli;o__Staphylococcales;f__Staphylococcaceae;g__Staphylococcus;s__Staphylococcus hominis	45316	47322	Strict	1341.25	antibiotic target replacement	mecA	penam	PI_134_1	45316	47319	mecA	PBP2a family beta-lactam-resistant peptidoglycan transpeptidase MecA	core	BETA-LACTAM	METHICILLIN	EXACTX	668	668	100	100	668	WP_000721309.1	PBP2a family beta-lactam-resistant peptidoglycan transpeptidase MecA										PI_134	Stool	d__Bacteria;p__Firmicutes;c__Bacilli;o__Staphylococcales;f__Staphylococcaceae;g__Staphylococcus;s__Staphylococcus hominis
PI_134_2_74	Stool	d__Bacteria;p__Firmicutes;c__Bacilli;o__Staphylococcales;f__Staphylococcaceae;g__Staphylococcus;s__Staphylococcus hominis	73043	74509	Strict	1006.51	antibiotic target protection	msrA	macrolide antibiotic; streptogramin antibiotic; streptogramin B antibiotic	PI_134_2	73043	74506	msr(A)	ABC-F type ribosomal protection protein Msr(A)	core	MACROLIDE/STREPTOGRAMIN	ERYTHROMYCIN/STREPTOGRAMIN B	EXACTX	488	488	100	100	488	WP_002447408.1	ABC-F type ribosomal protection protein Msr(A)										PI_134	Stool	d__Bacteria;p__Firmicutes;c__Bacilli;o__Staphylococcales;f__Staphylococcaceae;g__Staphylococcus;s__Staphylococcus hominis
PI_134_33_1	Stool	d__Bacteria;p__Firmicutes;c__Bacilli;o__Staphylococcales;f__Staphylococcaceae;g__Staphylococcus;s__Staphylococcus hominis	11	856	Strict	511.531	antibiotic inactivation	PC1 beta-lactamase (blaZ)	penam	PI_134_33	14	856	blaZ	penicillin-hydrolyzing class A beta-lactamase BlaZ	core	BETA-LACTAM	BETA-LACTAM	EXACTX	281	281	100	100	281	WP_000733274.1	penicillin-hydrolyzing class A beta-lactamase BlaZ										PI_134	Stool	d__Bacteria;p__Firmicutes;c__Bacilli;o__Staphylococcales;f__Staphylococcaceae;g__Staphylococcus;s__Staphylococcus hominis
PI_134_33_8	Stool	d__Bacteria;p__Firmicutes;c__Bacilli;o__Staphylococcales;f__Staphylococcaceae;g__Staphylococcus;s__Staphylococcus hominis	5620	7164	Strict	1000.35	antibiotic efflux	qacA	fluoroquinolone antibiotic	PI_134_33	5620	7161	qacA	quaternary ammonium compound efflux MFS transporter QacA	core	QUATERNARY AMMONIUM	QUATERNARY AMMONIUM	EXACTX	514	514	100	100	514	WP_000622776.1	quaternary ammonium compound efflux MFS transporter QacA										PI_134	Stool	d__Bacteria;p__Firmicutes;c__Bacilli;o__Staphylococcales;f__Staphylococcaceae;g__Staphylococcus;s__Staphylococcus hominis
PI_134_40_5	Stool	d__Bacteria;p__Firmicutes;c__Bacilli;o__Staphylococcales;f__Staphylococcaceae;g__Staphylococcus;s__Staphylococcus hominis	3597	4367	Strict	526.554	antibiotic inactivation	ANT(4')-Ib	aminoglycoside antibiotic	PI_134_40	3600	4367	aadD1	aminoglycoside O-nucleotidyltransferase ANT(4')-Ia	core	AMINOGLYCOSIDE	KANAMYCIN/TOBRAMYCIN	EXACTX	256	256	100	100	256	WP_001795128.1	aminoglycoside O-nucleotidyltransferase ANT(4')-Ia										PI_134	Stool	d__Bacteria;p__Firmicutes;c__Bacilli;o__Staphylococcales;f__Staphylococcaceae;g__Staphylococcus;s__Staphylococcus hominis
PI_134_41_2	Stool	d__Bacteria;p__Firmicutes;c__Bacilli;o__Staphylococcales;f__Staphylococcaceae;g__Staphylococcus;s__Staphylococcus hominis	614	1993	Perfect	892.108	antibiotic efflux	tet(K)	tetracycline antibiotic	PI_134_41	614	1990	tet(K)	tetracycline efflux MFS transporter Tet(K)	core	TETRACYCLINE	TETRACYCLINE	EXACTX	459	459	100	100	459	WP_000492283.1	tetracycline efflux MFS transporter Tet(K)										PI_134	Stool	d__Bacteria;p__Firmicutes;c__Bacilli;o__Staphylococcales;f__Staphylococcaceae;g__Staphylococcus;s__Staphylococcus hominis
PI_134_45_1	Stool	d__Bacteria;p__Firmicutes;c__Bacilli;o__Staphylococcales;f__Staphylococcaceae;g__Staphylococcus;s__Staphylococcus hominis	208	849	Perfect	430.254	antibiotic target protection	fusB	fusidic acid	PI_134_45	208	846	fusB	fusidic acid resistance EF-G-binding protein FusB	core	FUSIDIC ACID	FUSIDIC ACID	EXACTX	213	213	100	100	213	WP_000855537.1	fusidic acid resistance EF-G-binding protein FusB										PI_138	Colon_Digesta	d__Bacteria;p__Firmicutes_A;c__Clostridia;o__Lachnospirales;f__Lachnospiraceae;g__Bariatricus;s__Bariatricus sp004560705
PI_138_23_12	Colon_Digesta	d__Bacteria;p__Firmicutes_A;c__Clostridia;o__Lachnospirales;f__Lachnospiraceae;g__Bariatricus;s__Bariatricus sp004560705	7711	9630	Strict	1288.86	antibiotic target protection	tetO	tetracycline antibiotic	PI_138_23	7711	9627	tet(O)	tetracycline resistance ribosomal protection protein Tet(O)	core	TETRACYCLINE	TETRACYCLINE	BLASTX	639	639	100	99.06	639	WP_014636291.1	tetracycline resistance ribosomal protection protein Tet(O)										PI_141	Stool	d__Bacteria;p__Firmicutes;c__Bacilli;o__Lactobacillales;f__Streptococcaceae;g__Streptococcus;s__Streptococcus suis
PI_141_2_16	Stool	d__Bacteria;p__Firmicutes;c__Bacilli;o__Lactobacillales;f__Streptococcaceae;g__Streptococcus;s__Streptococcus suis	16619	17422	Strict	523.857	antibiotic inactivation	lnuB	lincosamide antibiotic	PI_141_2	16619	17419	lnu(B)	lincosamide nucleotidyltransferase Lnu(B)	core	LINCOSAMIDE	LINCOSAMIDE	BLASTX	267	267	100	96.63	267	WP_002294514.1	lincosamide nucleotidyltransferase Lnu(B)										PI_141	Stool	d__Bacteria;p__Firmicutes;c__Bacilli;o__Lactobacillales;f__Streptococcaceae;g__Streptococcus;s__Streptococcus suis
PI_141_2_19	Stool	d__Bacteria;p__Firmicutes;c__Bacilli;o__Lactobacillales;f__Streptococcaceae;g__Streptococcus;s__Streptococcus suis	18800	19663	Perfect	585.104	antibiotic inactivation	ANT(6)-Ia	aminoglycoside antibiotic	PI_141_2	18800	19660	ant(6)-Ia	aminoglycoside nucleotidyltransferase ANT(6)-Ia	core	AMINOGLYCOSIDE	STREPTOMYCIN	EXACTX	287	287	100	100	287	WP_002294505.1	aminoglycoside nucleotidyltransferase ANT(6)-Ia										PI_141	Stool	d__Bacteria;p__Firmicutes;c__Bacilli;o__Lactobacillales;f__Streptococcaceae;g__Streptococcus;s__Streptococcus suis
PI_141_2_70	Stool	d__Bacteria;p__Firmicutes;c__Bacilli;o__Lactobacillales;f__Streptococcaceae;g__Streptococcus;s__Streptococcus suis	65170	67089	Strict	1239.94	antibiotic target protection	tetM	tetracycline antibiotic	PI_141_2	65170	67086	tet(M)	tetracycline resistance ribosomal protection protein Tet(M)	core	TETRACYCLINE	TETRACYCLINE	BLASTX	639	639	100	99.37	639	WP_002364936.1	tetracycline resistance ribosomal protection protein Tet(M)										PI_142	Stool	d__Bacteria;p__Firmicutes;c__Bacilli;o__Lactobacillales;f__Lactobacillaceae;g__Ligilactobacillus;s__Ligilactobacillus ruminis
PI_142_6_23	Stool	d__Bacteria;p__Firmicutes;c__Bacilli;o__Lactobacillales;f__Lactobacillaceae;g__Ligilactobacillus;s__Ligilactobacillus ruminis	34047	34715	Strict	440.269	antibiotic target alteration	ErmT	macrolide antibiotic; lincosamide antibiotic; streptogramin antibiotic; streptogramin A antibiotic; streptogramin B antibiotic	PI_142_6	34050	34781	erm(T)	23S rRNA (adenine(2058)-N(6))-methyltransferase Erm(T)	core	LINCOSAMIDE/MACROLIDE/STREPTOGRAMIN	ERYTHROMYCIN/LINCOSAMIDE/STREPTOGRAMIN/TYLOSIN	INTERNAL_STOP	244	244	100	97.95	244	WP_002345002.1	23S rRNA (adenine(2058)-N(6))-methyltransferase Erm(T)										PI_142	Stool	d__Bacteria;p__Firmicutes;c__Bacilli;o__Lactobacillales;f__Lactobacillaceae;g__Ligilactobacillus;s__Ligilactobacillus ruminis
PI_142_64_2	Stool	d__Bacteria;p__Firmicutes;c__Bacilli;o__Lactobacillales;f__Lactobacillaceae;g__Ligilactobacillus;s__Ligilactobacillus ruminis	1152	1646	Strict	333.183	antibiotic inactivation	lnuC	lincosamide antibiotic	PI_142_64	1152	1643	lnu(C)	lincosamide nucleotidyltransferase Lnu(C)	core	LINCOSAMIDE	LINCOSAMIDE	BLASTX	164	164	100	98.17	164	WP_063851341.1	lincosamide nucleotidyltransferase Lnu(C)										PI_143	Stool	d__Bacteria;p__Firmicutes_A;c__Clostridia;o__Clostridiales;f__Clostridiaceae;g__Clostridium;s__Clostridium sp900759995
PI_143_47_2	Stool	d__Bacteria;p__Firmicutes_A;c__Clostridia;o__Clostridiales;f__Clostridiaceae;g__Clostridium;s__Clostridium sp900759995	820	2778	Strict	1298.88	antibiotic target protection	tetB(P)	tetracycline antibiotic	PI_143_47	823	2778	tetB(P)	tetracycline resistance ribosomal protection protein TetB(P)	core	TETRACYCLINE	TETRACYCLINE	BLASTX	652	652	100	97.85	652	WP_012478245.1	tetracycline resistance ribosomal protection protein TetB(P)										PI_143	Stool	d__Bacteria;p__Firmicutes_A;c__Clostridia;o__Clostridiales;f__Clostridiaceae;g__Clostridium;s__Clostridium sp900759995
PI_143_57_4	Stool	d__Bacteria;p__Firmicutes_A;c__Clostridia;o__Clostridiales;f__Clostridiaceae;g__Clostridium;s__Clostridium sp900759995	2220	2993	Perfect	518.464	antibiotic target alteration	ErmQ	macrolide antibiotic; lincosamide antibiotic; streptogramin antibiotic; streptogramin A antibiotic; streptogramin B antibiotic	PI_143_57	2220	2990	erm(Q)	23S rRNA (adenine(2058)-N(6))-methyltransferase Erm(Q)	core	LINCOSAMIDE/MACROLIDE/STREPTOGRAMIN	ERYTHROMYCIN/LINCOSAMIDE/STREPTOGRAMIN	EXACTX	257	257	100	100	257	WP_007286427.1	23S rRNA (adenine(2058)-N(6))-methyltransferase Erm(Q)										PI_146	Stool	d__Bacteria;p__Bacteroidota;c__Bacteroidia;o__Bacteroidales;f__Bacteroidaceae;g__Prevotella;s__
PI_146_1_52	Stool	d__Bacteria;p__Bacteroidota;c__Bacteroidia;o__Bacteroidales;f__Bacteroidaceae;g__Prevotella;s__	63279	64244	Perfect	661.759	antibiotic inactivation	CfxA2	cephamycin	PI_146_1	63279	64241	cfxA	CfxA family broad-spectrum class A beta-lactamase	core	BETA-LACTAM	BETA-LACTAM	EXACTX	321	321	100	100	321	WP_004339683.1	CfxA family broad-spectrum class A beta-lactamase										PI_146	Stool	d__Bacteria;p__Bacteroidota;c__Bacteroidia;o__Bacteroidales;f__Bacteroidaceae;g__Prevotella;s__
PI_146_11_26	Stool	d__Bacteria;p__Bacteroidota;c__Bacteroidia;o__Bacteroidales;f__Bacteroidaceae;g__Prevotella;s__	28853	30778	Strict	1281.54	antibiotic target protection	tetQ	tetracycline antibiotic	PI_146_11	28853	30775	tet(Q)	tetracycline resistance ribosomal protection protein Tet(Q)	core	TETRACYCLINE	TETRACYCLINE	BLASTX	641	641	100	99.53	641	WP_063856407.1	tetracycline resistance ribosomal protection protein Tet(Q)										PI_151	Colon_Digesta	d__Bacteria;p__Firmicutes;c__Bacilli;o__Lactobacillales;f__Lactobacillaceae;g__Limosilactobacillus;s__Limosilactobacillus reuteri
PI_151_70_4	Colon_Digesta	d__Bacteria;p__Firmicutes;c__Bacilli;o__Lactobacillales;f__Lactobacillaceae;g__Limosilactobacillus;s__Limosilactobacillus reuteri	1445	1930	Strict	326.25	antibiotic inactivation	lnuA	lincosamide antibiotic	PI_151_70	1445	1927	lnu(A)	lincosamide nucleotidyltransferase Lnu(A)	core	LINCOSAMIDE	LINCOSAMIDE	EXACTX	161	161	100	100	161	WP_001829870.1	lincosamide nucleotidyltransferase Lnu(A)										PI_154	Stool	d__Bacteria;p__Firmicutes_A;c__Clostridia;o__Tissierellales;f__Peptoniphilaceae;g__Peptoniphilus_A;s__
PI_154_0_2	Stool	d__Bacteria;p__Firmicutes_A;c__Clostridia;o__Tissierellales;f__Peptoniphilaceae;g__Peptoniphilus_A;s__	649	1512	Perfect	585.104	antibiotic inactivation	ANT(6)-Ia	aminoglycoside antibiotic	PI_154_0	652	1512	ant(6)-Ia	aminoglycoside nucleotidyltransferase ANT(6)-Ia	core	AMINOGLYCOSIDE	STREPTOMYCIN	EXACTX	287	287	100	100	287	WP_002294505.1	aminoglycoside nucleotidyltransferase ANT(6)-Ia										PI_156	Stool	d__Bacteria;p__Firmicutes;c__Bacilli;o__Lactobacillales;f__Streptococcaceae;g__Streptococcus;s__Streptococcus alactolyticus
PI_156_50_11	Stool	d__Bacteria;p__Firmicutes;c__Bacilli;o__Lactobacillales;f__Streptococcaceae;g__Streptococcus;s__Streptococcus alactolyticus	7032	8951	Strict	1093.57	antibiotic target protection	tet(W/N/W)	tetracycline antibiotic	PI_156_50	5054	6412	tet(L)	tetracycline efflux MFS transporter Tet(L)	core	TETRACYCLINE	TETRACYCLINE	BLASTX	453	458	98.91	97.79	453	WP_001574277.1	tetracycline efflux MFS transporter Tet(L)										PI_156	Stool	d__Bacteria;p__Firmicutes;c__Bacilli;o__Lactobacillales;f__Streptococcaceae;g__Streptococcus;s__Streptococcus alactolyticus
PI_156_50_9	Stool	d__Bacteria;p__Firmicutes;c__Bacilli;o__Lactobacillales;f__Streptococcaceae;g__Streptococcus;s__Streptococcus alactolyticus	5051	6454	Strict	712.22	antibiotic efflux	tet(45)	tetracycline antibiotic	PI_156_50	7035	8951	tet(O/W/32/O)	tetracycline resistance ribosomal protection mosaic protein Tet(O/W/32/O)	core	TETRACYCLINE	TETRACYCLINE	EXACTX	639	639	100	100	639	WP_013646121.1	tetracycline resistance ribosomal protection mosaic protein Tet(O/W/32/O)										PI_157	Stool	d__Bacteria;p__Firmicutes_C;c__Negativicutes;o__Selenomonadales;f__Selenomonadaceae;g__Selenomonas_C;s__Selenomonas_C bovis
PI_157_0_137	Stool	d__Bacteria;p__Firmicutes_C;c__Negativicutes;o__Selenomonadales;f__Selenomonadaceae;g__Selenomonas_C;s__Selenomonas_C bovis	149980	151899	Strict	1228.77	antibiotic target protection	tet(W/N/W)	tetracycline antibiotic	PI_157_0	149983	151899	tet(W)	tetracycline resistance ribosomal protection protein Tet(W)	core	TETRACYCLINE	TETRACYCLINE	EXACTX	639	639	100	100	639	WP_011526261.1	tetracycline resistance ribosomal protection protein Tet(W)										PI_159	Stool	d__Bacteria;p__Firmicutes_C;c__Negativicutes;o__Veillonellales;f__Megasphaeraceae;g__Megasphaera;s__Megasphaera elsdenii
PI_159_22_25	Stool	d__Bacteria;p__Firmicutes_C;c__Negativicutes;o__Veillonellales;f__Megasphaeraceae;g__Megasphaera;s__Megasphaera elsdenii	22357	24276	Strict	1241.1	antibiotic target protection	tet(W/N/W)	tetracycline antibiotic	PI_159_22	22357	24273	tet(W)	tetracycline resistance ribosomal protection protein Tet(W)	core	TETRACYCLINE	TETRACYCLINE	BLASTX	639	639	100	99.69	639	WP_063856415.1	tetracycline resistance ribosomal protection protein Tet(W)										PI_159	Stool	d__Bacteria;p__Firmicutes_C;c__Negativicutes;o__Veillonellales;f__Megasphaeraceae;g__Megasphaera;s__Megasphaera elsdenii
PI_159_44_2	Stool	d__Bacteria;p__Firmicutes_C;c__Negativicutes;o__Veillonellales;f__Megasphaeraceae;g__Megasphaera;s__Megasphaera elsdenii	1150	1644	Strict	333.183	antibiotic inactivation	lnuC	lincosamide antibiotic	PI_159_44	1150	1641	lnu(C)	lincosamide nucleotidyltransferase Lnu(C)	core	LINCOSAMIDE	LINCOSAMIDE	BLASTX	164	164	100	98.17	164	WP_063851341.1	lincosamide nucleotidyltransferase Lnu(C)										PI_161	Stool	d__Bacteria;p__Firmicutes;c__Bacilli;o__Erysipelotrichales;f__Coprobacillaceae;g__Sharpea;s__Sharpea azabuensis
PI_161_34_20	Stool	d__Bacteria;p__Firmicutes;c__Bacilli;o__Erysipelotrichales;f__Coprobacillaceae;g__Sharpea;s__Sharpea azabuensis	18694	20613	Strict	1249.19	antibiotic target protection	tet(W/N/W)	tetracycline antibiotic	PI_161_34	18694	20610	tet(W)	tetracycline resistance ribosomal protection protein Tet(W)	core	TETRACYCLINE	TETRACYCLINE	BLASTX	639	639	100	99.53	639	WP_033493020.1	tetracycline resistance ribosomal protection protein Tet(W)										PI_167	Stool	d__Bacteria;p__Firmicutes;c__Bacilli;o__Erysipelotrichales;f__Coprobacillaceae;g__Catenibacterium;s__Catenibacterium mitsuokai
PI_167_4_28	Stool	d__Bacteria;p__Firmicutes;c__Bacilli;o__Erysipelotrichales;f__Coprobacillaceae;g__Catenibacterium;s__Catenibacterium mitsuokai	33234	33728	Strict	331.643	antibiotic inactivation	lnuC	lincosamide antibiotic	PI_167_4	33234	33725	lnu(C)	lincosamide nucleotidyltransferase Lnu(C)	core	LINCOSAMIDE	LINCOSAMIDE	BLASTX	164	164	100	97.56	164	WP_063851341.1	lincosamide nucleotidyltransferase Lnu(C)										PI_167	Stool	d__Bacteria;p__Firmicutes;c__Bacilli;o__Erysipelotrichales;f__Coprobacillaceae;g__Catenibacterium;s__Catenibacterium mitsuokai
PI_167_59_1	Stool	d__Bacteria;p__Firmicutes;c__Bacilli;o__Erysipelotrichales;f__Coprobacillaceae;g__Catenibacterium;s__Catenibacterium mitsuokai	37	1977	Strict	1206.05	antibiotic target protection	tet(44)	tetracycline antibiotic	PI_167_59	64	1977	tet	TetM/TetW/TetO/TetS family tetracycline resistance ribosomal protection protein	core	TETRACYCLINE	TETRACYCLINE	BLASTX	638	640	99.69	91.38	638	WP_003454408.1	tetracycline resistance ribosomal protection protein Tet(44)										PI_170	Ileum_Mucosa	d__Bacteria;p__Firmicutes;c__Bacilli;o__Lactobacillales;f__Streptococcaceae;g__Streptococcus;s__
PI_170_38_8	Ileum_Mucosa	d__Bacteria;p__Firmicutes;c__Bacilli;o__Lactobacillales;f__Streptococcaceae;g__Streptococcus;s__	6833	8752	Strict	1231.85	antibiotic target protection	tetM	tetracycline antibiotic	PI_170_38	6833	8749	tet(M)	tetracycline resistance ribosomal protection protein Tet(M)	core	TETRACYCLINE	TETRACYCLINE	EXACTX	639	639	100	100	639	WP_002364936.1	tetracycline resistance ribosomal protection protein Tet(M)										PI_170	Ileum_Mucosa	d__Bacteria;p__Firmicutes;c__Bacilli;o__Lactobacillales;f__Streptococcaceae;g__Streptococcus;s__
PI_170_56_2	Ileum_Mucosa	d__Bacteria;p__Firmicutes;c__Bacilli;o__Lactobacillales;f__Streptococcaceae;g__Streptococcus;s__	638	1441	Strict	523.857	antibiotic inactivation	lnuB	lincosamide antibiotic	PI_170_56	641	1441	lnu(B)	lincosamide nucleotidyltransferase Lnu(B)	core	LINCOSAMIDE	LINCOSAMIDE	BLASTX	267	267	100	96.63	267	WP_002294514.1	lincosamide nucleotidyltransferase Lnu(B)										PI_171	Cecum_Mucosa	d__Bacteria;p__Firmicutes;c__Bacilli;o__Lactobacillales;f__Streptococcaceae;g__Streptococcus;s__Streptococcus hyointestinalis
PI_171_4_37	Cecum_Mucosa	d__Bacteria;p__Firmicutes;c__Bacilli;o__Lactobacillales;f__Streptococcaceae;g__Streptococcus;s__Streptococcus hyointestinalis	34469	35272	Strict	523.857	antibiotic inactivation	lnuB	lincosamide antibiotic	PI_171_4	34469	35269	lnu(B)	lincosamide nucleotidyltransferase Lnu(B)	core	LINCOSAMIDE	LINCOSAMIDE	BLASTX	267	267	100	96.63	267	WP_002294514.1	lincosamide nucleotidyltransferase Lnu(B)										PI_171	Cecum_Mucosa	d__Bacteria;p__Firmicutes;c__Bacilli;o__Lactobacillales;f__Streptococcaceae;g__Streptococcus;s__Streptococcus hyointestinalis
PI_171_4_40	Cecum_Mucosa	d__Bacteria;p__Firmicutes;c__Bacilli;o__Lactobacillales;f__Streptococcaceae;g__Streptococcus;s__Streptococcus hyointestinalis	36650	37513	Perfect	585.104	antibiotic inactivation	ANT(6)-Ia	aminoglycoside antibiotic	PI_171_4	36650	37510	ant(6)-Ia	aminoglycoside nucleotidyltransferase ANT(6)-Ia	core	AMINOGLYCOSIDE	STREPTOMYCIN	EXACTX	287	287	100	100	287	WP_002294505.1	aminoglycoside nucleotidyltransferase ANT(6)-Ia										PI_173	Cecum_Digesta	d__Bacteria;p__Firmicutes_A;c__Clostridia;o__Lachnospirales;f__Lachnospiraceae;g__Sporofaciens;s__
PI_173_25_14	Cecum_Digesta	d__Bacteria;p__Firmicutes_A;c__Clostridia;o__Lachnospirales;f__Lachnospiraceae;g__Sporofaciens;s__	15470	17389	Strict	1300.03	antibiotic target protection	tetO	tetracycline antibiotic	PI_173_25	15470	17386	tet(O)	tetracycline resistance ribosomal protection protein Tet(O)	core	TETRACYCLINE	TETRACYCLINE	BLASTX	639	639	100	99.06	639	WP_063856405.1	tetracycline resistance ribosomal protection protein Tet(O)										PI_173	Cecum_Digesta	d__Bacteria;p__Firmicutes_A;c__Clostridia;o__Lachnospirales;f__Lachnospiraceae;g__Sporofaciens;s__
PI_173_25_15	Cecum_Digesta	d__Bacteria;p__Firmicutes_A;c__Clostridia;o__Lachnospirales;f__Lachnospiraceae;g__Sporofaciens;s__	17440	18660	Strict	786.949	antibiotic efflux	tet(40)	tetracycline antibiotic	PI_173_25	17440	18657	tet(40)	tetracycline efflux MFS transporter Tet(40)	core	TETRACYCLINE	TETRACYCLINE	BLASTX	406	406	100	99.01	406	WP_009247026.1	tetracycline efflux MFS transporter Tet(40)										PI_174	Colon_Mucosa	d__Bacteria;p__Bacteroidota;c__Bacteroidia;o__Bacteroidales;f__Bacteroidaceae;g__Prevotella;s__Prevotella copri_A
PI_174_12_6	Colon_Mucosa	d__Bacteria;p__Bacteroidota;c__Bacteroidia;o__Bacteroidales;f__Bacteroidaceae;g__Prevotella;s__Prevotella copri_A	4820	5815	Strict	667.537	antibiotic inactivation	CfxA6	cephamycin	PI_174_12	4823	5782	cfxA6	broad-spectrum class A beta-lactamase CfxA6	core	BETA-LACTAM	BETA-LACTAM	BLASTX	320	320	100	99.06	320	WP_117664257.1	broad-spectrum class A beta-lactamase CfxA6										PI_174	Colon_Mucosa	d__Bacteria;p__Bacteroidota;c__Bacteroidia;o__Bacteroidales;f__Bacteroidaceae;g__Prevotella;s__Prevotella copri_A
PI_174_37_1	Colon_Mucosa	d__Bacteria;p__Bacteroidota;c__Bacteroidia;o__Bacteroidales;f__Bacteroidaceae;g__Prevotella;s__Prevotella copri_A	2	1969	Strict	1327.38	antibiotic target protection	tetQ	tetracycline antibiotic	PI_174_37	5	1921	tet(Q)	tetracycline resistance ribosomal protection protein Tet(Q)	core	TETRACYCLINE	TETRACYCLINE	BLASTX	639	641	99.69	97.97	639	WP_063856407.1	tetracycline resistance ribosomal protection protein Tet(Q)										PI_176	Colon_Digesta	d__Bacteria;p__Firmicutes;c__Bacilli;o__Lactobacillales;f__Streptococcaceae;g__Streptococcus;s__Streptococcus alactolyticus
PI_176_45_5	Colon_Digesta	d__Bacteria;p__Firmicutes;c__Bacilli;o__Lactobacillales;f__Streptococcaceae;g__Streptococcus;s__Streptococcus alactolyticus	2941	3744	Perfect	544.273	antibiotic target protection	lsaE	lincosamide antibiotic; streptogramin antibiotic; pleuromutilin antibiotic	PI_176_45	3801	5282	lsa(E)	ABC-F type ribosomal protection protein Lsa(E)	core	LINCOSAMIDE/STREPTOGRAMIN	LINCOSAMIDE/STREPTOGRAMIN	EXACTX	494	494	100	100	494	WP_002294513.1	ABC-F type ribosomal protection protein Lsa(E)										PI_176	Colon_Digesta	d__Bacteria;p__Firmicutes;c__Bacilli;o__Lactobacillales;f__Streptococcaceae;g__Streptococcus;s__Streptococcus alactolyticus
PI_176_58_3	Colon_Digesta	d__Bacteria;p__Firmicutes;c__Bacilli;o__Lactobacillales;f__Streptococcaceae;g__Streptococcus;s__Streptococcus alactolyticus	948	1742	Strict	535.413	antibiotic inactivation	APH(3')-IIIa	aminoglycoside antibiotic	PI_176_58	948	1739	aph(3')-IIIa	aminoglycoside O-phosphotransferase APH(3')-IIIa	core	AMINOGLYCOSIDE	AMIKACIN/KANAMYCIN	BLASTX	264	264	100	99.62	264	WP_001096887.1	aminoglycoside O-phosphotransferase APH(3')-IIIa										PI_176	Colon_Digesta	d__Bacteria;p__Firmicutes;c__Bacilli;o__Lactobacillales;f__Streptococcaceae;g__Streptococcus;s__Streptococcus alactolyticus
PI_176_69_1	Colon_Digesta	d__Bacteria;p__Firmicutes;c__Bacilli;o__Lactobacillales;f__Streptococcaceae;g__Streptococcus;s__Streptococcus alactolyticus	2	355	Strict	241.121	antibiotic inactivation	ANT(6)-Ia	aminoglycoside antibiotic	PI_176_69	1058	1864	spw	ANT(9) family aminoglycoside nucleotidyltransferase Spw	core	AMINOGLYCOSIDE	AMINOGLYCOSIDE	EXACTX	269	269	100	100	269	WP_002294509.1	ANT(9) family aminoglycoside nucleotidyltransferase Spw										PI_176	Colon_Digesta	d__Bacteria;p__Firmicutes;c__Bacilli;o__Lactobacillales;f__Streptococcaceae;g__Streptococcus;s__Streptococcus alactolyticus
PI_176_81_2	Colon_Digesta	d__Bacteria;p__Firmicutes;c__Bacilli;o__Lactobacillales;f__Streptococcaceae;g__Streptococcus;s__Streptococcus alactolyticus	150	656	Strict	346.28	antibiotic inactivation	ANT(6)-Ia	aminoglycoside antibiotic	PI_176_81	150	656	ant(6)-Ia	aminoglycoside nucleotidyltransferase ANT(6)-Ia	core	AMINOGLYCOSIDE	STREPTOMYCIN	PARTIAL_CONTIG_ENDX	169	302	55.96	100	169	WP_001255866.1	aminoglycoside nucleotidyltransferase ANT(6)-Ia										PI_177	Stool	d__Bacteria;p__Firmicutes;c__Bacilli;o__Lactobacillales;f__Streptococcaceae;g__Streptococcus;s__Streptococcus alactolyticus
PI_177_12_16	Stool	d__Bacteria;p__Firmicutes;c__Bacilli;o__Lactobacillales;f__Streptococcaceae;g__Streptococcus;s__Streptococcus alactolyticus	18241	18735	Strict	331.643	antibiotic inactivation	lnuC	lincosamide antibiotic	PI_177_12	18244	18735	lnu(C)	lincosamide nucleotidyltransferase Lnu(C)	core	LINCOSAMIDE	LINCOSAMIDE	BLASTX	164	164	100	97.56	164	WP_063851341.1	lincosamide nucleotidyltransferase Lnu(C)										PI_177	Stool	d__Bacteria;p__Firmicutes;c__Bacilli;o__Lactobacillales;f__Streptococcaceae;g__Streptococcus;s__Streptococcus alactolyticus
PI_177_4_66	Stool	d__Bacteria;p__Firmicutes;c__Bacilli;o__Lactobacillales;f__Streptococcaceae;g__Streptococcus;s__Streptococcus alactolyticus	53961	55868	Strict	1086.25	antibiotic target protection	tet(W/N/W)	tetracycline antibiotic	PI_177_4	53964	55868	tet(O/W/32/O)	tetracycline resistance ribosomal protection mosaic protein Tet(O/W/32/O)	core	TETRACYCLINE	TETRACYCLINE	BLASTX	635	639	99.37	100	635	WP_013646121.1	tetracycline resistance ribosomal protection mosaic protein Tet(O/W/32/O)										PI_182	Colon_Mucosa	d__Bacteria;p__Firmicutes;c__Bacilli;o__Lactobacillales;f__Streptococcaceae;g__Streptococcus;s__Streptococcus orisratti
PI_182_1_133	Colon_Mucosa	d__Bacteria;p__Firmicutes;c__Bacilli;o__Lactobacillales;f__Streptococcaceae;g__Streptococcus;s__Streptococcus orisratti	128976	130895	Strict	1239.94	antibiotic target protection	tetM	tetracycline antibiotic	PI_182_1	128979	130895	tet(M)	tetracycline resistance ribosomal protection protein Tet(M)	core	TETRACYCLINE	TETRACYCLINE	BLASTX	639	639	100	99.37	639	WP_002364936.1	tetracycline resistance ribosomal protection protein Tet(M)										PI_182	Colon_Mucosa	d__Bacteria;p__Firmicutes;c__Bacilli;o__Lactobacillales;f__Streptococcaceae;g__Streptococcus;s__Streptococcus orisratti
PI_182_1_197	Colon_Mucosa	d__Bacteria;p__Firmicutes;c__Bacilli;o__Lactobacillales;f__Streptococcaceae;g__Streptococcus;s__Streptococcus orisratti	187268	188071	Perfect	544.273	antibiotic target protection	lsaE	lincosamide antibiotic; streptogramin antibiotic; pleuromutilin antibiotic	PI_182_1	187271	188071	lnu(B)	lincosamide nucleotidyltransferase Lnu(B)	core	LINCOSAMIDE	LINCOSAMIDE	EXACTX	267	267	100	100	267	WP_002294514.1	lincosamide nucleotidyltransferase Lnu(B)										PI_185	Colon_Digesta	d__Bacteria;p__Firmicutes_A;c__Clostridia;o__Lachnospirales;f__Lachnospiraceae;g__Lachnoclostridium_B;s__
PI_185_0_46	Colon_Digesta	d__Bacteria;p__Firmicutes_A;c__Clostridia;o__Lachnospirales;f__Lachnospiraceae;g__Lachnoclostridium_B;s__	45501	46409	Strict	525.783	antibiotic inactivation	aad(6)	aminoglycoside antibiotic	PI_185_0	45501	46406	ant(6)-Ia	aminoglycoside nucleotidyltransferase ANT(6)-Ia	core	AMINOGLYCOSIDE	STREPTOMYCIN	BLASTX	302	302	100	96.69	302	WP_001255864.1	aminoglycoside nucleotidyltransferase ANT(6)-Ia										PI_185	Colon_Digesta	d__Bacteria;p__Firmicutes_A;c__Clostridia;o__Lachnospirales;f__Lachnospiraceae;g__Lachnoclostridium_B;s__
PI_185_0_47	Colon_Digesta	d__Bacteria;p__Firmicutes_A;c__Clostridia;o__Lachnospirales;f__Lachnospiraceae;g__Lachnoclostridium_B;s__	46406	46948	Strict	370.548	antibiotic inactivation	SAT-4	nucleoside antibiotic	PI_185_0	46406	46945	sat4	streptothricin N-acetyltransferase Sat4	core	STREPTOTHRICIN	STREPTOTHRICIN	EXACTX	180	180	100	100	180	WP_000627290.1	streptothricin N-acetyltransferase Sat4										PI_185	Colon_Digesta	d__Bacteria;p__Firmicutes_A;c__Clostridia;o__Lachnospirales;f__Lachnospiraceae;g__Lachnoclostridium_B;s__
PI_185_0_48	Colon_Digesta	d__Bacteria;p__Firmicutes_A;c__Clostridia;o__Lachnospirales;f__Lachnospiraceae;g__Lachnoclostridium_B;s__	47041	47835	Strict	535.413	antibiotic inactivation	APH(3')-IIIa	aminoglycoside antibiotic	PI_185_0	47041	47832	aph(3')-IIIa	aminoglycoside O-phosphotransferase APH(3')-IIIa	core	AMINOGLYCOSIDE	AMIKACIN/KANAMYCIN	BLASTX	264	264	100	99.62	264	WP_001096887.1	aminoglycoside O-phosphotransferase APH(3')-IIIa										PI_185	Colon_Digesta	d__Bacteria;p__Firmicutes_A;c__Clostridia;o__Lachnospirales;f__Lachnospiraceae;g__Lachnoclostridium_B;s__
PI_185_16_5	Colon_Digesta	d__Bacteria;p__Firmicutes_A;c__Clostridia;o__Lachnospirales;f__Lachnospiraceae;g__Lachnoclostridium_B;s__	4028	4522	Strict	333.183	antibiotic inactivation	lnuC	lincosamide antibiotic	PI_185_16	4028	4519	lnu(C)	lincosamide nucleotidyltransferase Lnu(C)	core	LINCOSAMIDE	LINCOSAMIDE	BLASTX	164	164	100	98.17	164	WP_063851341.1	lincosamide nucleotidyltransferase Lnu(C)										PI_185	Colon_Digesta	d__Bacteria;p__Firmicutes_A;c__Clostridia;o__Lachnospirales;f__Lachnospiraceae;g__Lachnoclostridium_B;s__
PI_185_23_54	Colon_Digesta	d__Bacteria;p__Firmicutes_A;c__Clostridia;o__Lachnospirales;f__Lachnospiraceae;g__Lachnoclostridium_B;s__	46022	47941	Strict	1253.04	antibiotic target protection	tetO	tetracycline antibiotic	PI_185_23	46022	47938	tet(O)	tetracycline resistance ribosomal protection protein Tet(O)	core	TETRACYCLINE	TETRACYCLINE	BLASTX	639	639	100	94.37	639	WP_012669445.1	tetracycline resistance ribosomal protection protein Tet(O)										PI_185	Colon_Digesta	d__Bacteria;p__Firmicutes_A;c__Clostridia;o__Lachnospirales;f__Lachnospiraceae;g__Lachnoclostridium_B;s__
PI_185_63_1	Colon_Digesta	d__Bacteria;p__Firmicutes_A;c__Clostridia;o__Lachnospirales;f__Lachnospiraceae;g__Lachnoclostridium_B;s__	3	1154	Strict	746.503	antibiotic efflux	tet(40)	tetracycline antibiotic	PI_185_63	3	1151	tet(40)	tetracycline efflux MFS transporter Tet(40)	core	TETRACYCLINE	TETRACYCLINE	BLASTX	383	406	94.33	99.74	383	WP_009247026.1	tetracycline efflux MFS transporter Tet(40)										PI_187	Colon_Digesta	d__Bacteria;p__Bacteroidota;c__Bacteroidia;o__Bacteroidales;f__Tannerellaceae;g__Parabacteroides;s__Parabacteroides distasonis
PI_187_157_1	Colon_Digesta	d__Bacteria;p__Bacteroidota;c__Bacteroidia;o__Bacteroidales;f__Tannerellaceae;g__Parabacteroides;s__Parabacteroides distasonis	82	2055	Strict	1314.29	antibiotic target protection	tetQ	tetracycline antibiotic	PI_187_157	130	2052	tet(Q)	tetracycline resistance ribosomal protection protein Tet(Q)	core	TETRACYCLINE	TETRACYCLINE	BLASTX	641	641	100	99.53	641	WP_063856407.1	tetracycline resistance ribosomal protection protein Tet(Q)										PI_188	Stool	d__Bacteria;p__Firmicutes;c__Bacilli;o__Lactobacillales;f__Streptococcaceae;g__Streptococcus;s__Streptococcus alactolyticus
PI_188_0_19	Stool	d__Bacteria;p__Firmicutes;c__Bacilli;o__Lactobacillales;f__Streptococcaceae;g__Streptococcus;s__Streptococcus alactolyticus	19602	21005	Strict	712.22	antibiotic efflux	tet(45)	tetracycline antibiotic	PI_188_0	19605	20963	tet(L)	tetracycline efflux MFS transporter Tet(L)	core	TETRACYCLINE	TETRACYCLINE	BLASTX	453	458	98.91	97.79	453	WP_001574277.1	tetracycline efflux MFS transporter Tet(L)										PI_188	Stool	d__Bacteria;p__Firmicutes;c__Bacilli;o__Lactobacillales;f__Streptococcaceae;g__Streptococcus;s__Streptococcus alactolyticus
PI_188_0_20	Stool	d__Bacteria;p__Firmicutes;c__Bacilli;o__Lactobacillales;f__Streptococcaceae;g__Streptococcus;s__Streptococcus alactolyticus	21057	22976	Strict	1093.57	antibiotic target protection	tet(W/N/W)	tetracycline antibiotic	PI_188_0	21060	22976	tet(O/W/32/O)	tetracycline resistance ribosomal protection mosaic protein Tet(O/W/32/O)	core	TETRACYCLINE	TETRACYCLINE	EXACTX	639	639	100	100	639	WP_013646121.1	tetracycline resistance ribosomal protection mosaic protein Tet(O/W/32/O)										PI_188	Stool	d__Bacteria;p__Firmicutes;c__Bacilli;o__Lactobacillales;f__Streptococcaceae;g__Streptococcus;s__Streptococcus alactolyticus
PI_188_0_36	Stool	d__Bacteria;p__Firmicutes;c__Bacilli;o__Lactobacillales;f__Streptococcaceae;g__Streptococcus;s__Streptococcus alactolyticus	34745	35230	Strict	326.25	antibiotic inactivation	lnuA	lincosamide antibiotic	PI_188_0	34745	35227	lnu(A)	lincosamide nucleotidyltransferase Lnu(A)	core	LINCOSAMIDE	LINCOSAMIDE	EXACTX	161	161	100	100	161	WP_001829870.1	lincosamide nucleotidyltransferase Lnu(A)										PI_188	Stool	d__Bacteria;p__Firmicutes;c__Bacilli;o__Lactobacillales;f__Streptococcaceae;g__Streptococcus;s__Streptococcus alactolyticus
PI_188_0_39	Stool	d__Bacteria;p__Firmicutes;c__Bacilli;o__Lactobacillales;f__Streptococcaceae;g__Streptococcus;s__Streptococcus alactolyticus	36282	37685	Strict	712.22	antibiotic efflux	tet(45)	tetracycline antibiotic	PI_188_0	36285	37643	tet(L)	tetracycline efflux MFS transporter Tet(L)	core	TETRACYCLINE	TETRACYCLINE	BLASTX	453	458	98.91	97.79	453	WP_001574277.1	tetracycline efflux MFS transporter Tet(L)										PI_188	Stool	d__Bacteria;p__Firmicutes;c__Bacilli;o__Lactobacillales;f__Streptococcaceae;g__Streptococcus;s__Streptococcus alactolyticus
PI_188_0_40	Stool	d__Bacteria;p__Firmicutes;c__Bacilli;o__Lactobacillales;f__Streptococcaceae;g__Streptococcus;s__Streptococcus alactolyticus	37737	39656	Strict	1093.57	antibiotic target protection	tet(W/N/W)	tetracycline antibiotic	PI_188_0	37740	39656	tet(O/W/32/O)	tetracycline resistance ribosomal protection mosaic protein Tet(O/W/32/O)	core	TETRACYCLINE	TETRACYCLINE	EXACTX	639	639	100	100	639	WP_013646121.1	tetracycline resistance ribosomal protection mosaic protein Tet(O/W/32/O)										PI_188	Stool	d__Bacteria;p__Firmicutes;c__Bacilli;o__Lactobacillales;f__Streptococcaceae;g__Streptococcus;s__Streptococcus alactolyticus
PI_188_0_56	Stool	d__Bacteria;p__Firmicutes;c__Bacilli;o__Lactobacillales;f__Streptococcaceae;g__Streptococcus;s__Streptococcus alactolyticus	51425	51910	Strict	326.25	antibiotic inactivation	lnuA	lincosamide antibiotic	PI_188_0	51425	51907	lnu(A)	lincosamide nucleotidyltransferase Lnu(A)	core	LINCOSAMIDE	LINCOSAMIDE	EXACTX	161	161	100	100	161	WP_001829870.1	lincosamide nucleotidyltransferase Lnu(A)										PI_188	Stool	d__Bacteria;p__Firmicutes;c__Bacilli;o__Lactobacillales;f__Streptococcaceae;g__Streptococcus;s__Streptococcus alactolyticus
PI_188_0_59	Stool	d__Bacteria;p__Firmicutes;c__Bacilli;o__Lactobacillales;f__Streptococcaceae;g__Streptococcus;s__Streptococcus alactolyticus	52962	54365	Strict	712.22	antibiotic efflux	tet(45)	tetracycline antibiotic	PI_188_0	52965	54323	tet(L)	tetracycline efflux MFS transporter Tet(L)	core	TETRACYCLINE	TETRACYCLINE	BLASTX	453	458	98.91	97.79	453	WP_001574277.1	tetracycline efflux MFS transporter Tet(L)										PI_188	Stool	d__Bacteria;p__Firmicutes;c__Bacilli;o__Lactobacillales;f__Streptococcaceae;g__Streptococcus;s__Streptococcus alactolyticus
PI_188_0_60	Stool	d__Bacteria;p__Firmicutes;c__Bacilli;o__Lactobacillales;f__Streptococcaceae;g__Streptococcus;s__Streptococcus alactolyticus	54417	56336	Strict	1093.57	antibiotic target protection	tet(W/N/W)	tetracycline antibiotic	PI_188_0	54420	56336	tet(O/W/32/O)	tetracycline resistance ribosomal protection mosaic protein Tet(O/W/32/O)	core	TETRACYCLINE	TETRACYCLINE	EXACTX	639	639	100	100	639	WP_013646121.1	tetracycline resistance ribosomal protection mosaic protein Tet(O/W/32/O)										PI_188	Stool	d__Bacteria;p__Firmicutes;c__Bacilli;o__Lactobacillales;f__Streptococcaceae;g__Streptococcus;s__Streptococcus alactolyticus
PI_188_0_76	Stool	d__Bacteria;p__Firmicutes;c__Bacilli;o__Lactobacillales;f__Streptococcaceae;g__Streptococcus;s__Streptococcus alactolyticus	68105	68590	Strict	326.25	antibiotic inactivation	lnuA	lincosamide antibiotic	PI_188_0	68105	68587	lnu(A)	lincosamide nucleotidyltransferase Lnu(A)	core	LINCOSAMIDE	LINCOSAMIDE	EXACTX	161	161	100	100	161	WP_001829870.1	lincosamide nucleotidyltransferase Lnu(A)										PI_188	Stool	d__Bacteria;p__Firmicutes;c__Bacilli;o__Lactobacillales;f__Streptococcaceae;g__Streptococcus;s__Streptococcus alactolyticus
PI_188_0_79	Stool	d__Bacteria;p__Firmicutes;c__Bacilli;o__Lactobacillales;f__Streptococcaceae;g__Streptococcus;s__Streptococcus alactolyticus	69642	71045	Strict	712.22	antibiotic efflux	tet(45)	tetracycline antibiotic	PI_188_0	69645	71003	tet(L)	tetracycline efflux MFS transporter Tet(L)	core	TETRACYCLINE	TETRACYCLINE	BLASTX	453	458	98.91	97.79	453	WP_001574277.1	tetracycline efflux MFS transporter Tet(L)										PI_188	Stool	d__Bacteria;p__Firmicutes;c__Bacilli;o__Lactobacillales;f__Streptococcaceae;g__Streptococcus;s__Streptococcus alactolyticus
PI_188_0_80	Stool	d__Bacteria;p__Firmicutes;c__Bacilli;o__Lactobacillales;f__Streptococcaceae;g__Streptococcus;s__Streptococcus alactolyticus	71097	73016	Strict	1093.57	antibiotic target protection	tet(W/N/W)	tetracycline antibiotic	PI_188_0	71100	73016	tet(O/W/32/O)	tetracycline resistance ribosomal protection mosaic protein Tet(O/W/32/O)	core	TETRACYCLINE	TETRACYCLINE	EXACTX	639	639	100	100	639	WP_013646121.1	tetracycline resistance ribosomal protection mosaic protein Tet(O/W/32/O)										PI_188	Stool	d__Bacteria;p__Firmicutes;c__Bacilli;o__Lactobacillales;f__Streptococcaceae;g__Streptococcus;s__Streptococcus alactolyticus
PI_188_0_96	Stool	d__Bacteria;p__Firmicutes;c__Bacilli;o__Lactobacillales;f__Streptococcaceae;g__Streptococcus;s__Streptococcus alactolyticus	84785	85270	Strict	326.25	antibiotic inactivation	lnuA	lincosamide antibiotic	PI_188_0	84785	85267	lnu(A)	lincosamide nucleotidyltransferase Lnu(A)	core	LINCOSAMIDE	LINCOSAMIDE	EXACTX	161	161	100	100	161	WP_001829870.1	lincosamide nucleotidyltransferase Lnu(A)										PI_191	Stool	d__Bacteria;p__Firmicutes;c__Bacilli;o__Lactobacillales;f__Lactobacillaceae;g__Limosilactobacillus;s__Limosilactobacillus reuteri
PI_191_72_6	Stool	d__Bacteria;p__Firmicutes;c__Bacilli;o__Lactobacillales;f__Lactobacillaceae;g__Limosilactobacillus;s__Limosilactobacillus reuteri	4149	6074	Strict	1243.02	antibiotic target protection	tet(W/N/W)	tetracycline antibiotic	PI_191_72	4149	6062	tet(W)	tetracycline resistance ribosomal protection protein Tet(W)	core	TETRACYCLINE	TETRACYCLINE	BLASTX	638	639	99.84	99.37	638	WP_000691721.1	tetracycline resistance ribosomal protection protein Tet(W)										PI_191	Stool	d__Bacteria;p__Firmicutes;c__Bacilli;o__Lactobacillales;f__Lactobacillaceae;g__Limosilactobacillus;s__Limosilactobacillus reuteri
PI_191_79_1	Stool	d__Bacteria;p__Firmicutes;c__Bacilli;o__Lactobacillales;f__Lactobacillaceae;g__Limosilactobacillus;s__Limosilactobacillus reuteri	194	679	Strict	326.25	antibiotic inactivation	lnuA	lincosamide antibiotic	PI_191_79	194	676	lnu(A)	lincosamide nucleotidyltransferase Lnu(A)	core	LINCOSAMIDE	LINCOSAMIDE	EXACTX	161	161	100	100	161	WP_001829870.1	lincosamide nucleotidyltransferase Lnu(A)										PI_196	Stool	d__Bacteria;p__Firmicutes;c__Bacilli;o__Lactobacillales;f__Lactobacillaceae;g__Lactobacillus;s__Lactobacillus johnsonii
PI_196_53_1	Stool	d__Bacteria;p__Firmicutes;c__Bacilli;o__Lactobacillales;f__Lactobacillaceae;g__Lactobacillus;s__Lactobacillus johnsonii	84	578	Strict	331.643	antibiotic inactivation	lnuC	lincosamide antibiotic	PI_196_53	87	578	lnu(C)	lincosamide nucleotidyltransferase Lnu(C)	core	LINCOSAMIDE	LINCOSAMIDE	BLASTX	164	164	100	97.56	164	WP_063851341.1	lincosamide nucleotidyltransferase Lnu(C)										PI_199	Stool	d__Bacteria;p__Firmicutes;c__Bacilli;o__Lactobacillales;f__Streptococcaceae;g__Streptococcus;s__Streptococcus alactolyticus
PI_199_38_18	Stool	d__Bacteria;p__Firmicutes;c__Bacilli;o__Lactobacillales;f__Streptococcaceae;g__Streptococcus;s__Streptococcus alactolyticus	15395	15880	Strict	326.25	antibiotic inactivation	lnuA	lincosamide antibiotic	PI_199_38	255	1613	tet(L)	tetracycline efflux MFS transporter Tet(L)	core	TETRACYCLINE	TETRACYCLINE	BLASTX	453	458	98.91	97.79	453	WP_001574277.1	tetracycline efflux MFS transporter Tet(L)										PI_199	Stool	d__Bacteria;p__Firmicutes;c__Bacilli;o__Lactobacillales;f__Streptococcaceae;g__Streptococcus;s__Streptococcus alactolyticus
PI_199_38_2	Stool	d__Bacteria;p__Firmicutes;c__Bacilli;o__Lactobacillales;f__Streptococcaceae;g__Streptococcus;s__Streptococcus alactolyticus	252	1655	Strict	712.22	antibiotic efflux	tet(45)	tetracycline antibiotic	PI_199_38	1710	3626	tet(O/W/32/O)	tetracycline resistance ribosomal protection mosaic protein Tet(O/W/32/O)	core	TETRACYCLINE	TETRACYCLINE	EXACTX	639	639	100	100	639	WP_013646121.1	tetracycline resistance ribosomal protection mosaic protein Tet(O/W/32/O)										PI_199	Stool	d__Bacteria;p__Firmicutes;c__Bacilli;o__Lactobacillales;f__Streptococcaceae;g__Streptococcus;s__Streptococcus alactolyticus
PI_199_38_3	Stool	d__Bacteria;p__Firmicutes;c__Bacilli;o__Lactobacillales;f__Streptococcaceae;g__Streptococcus;s__Streptococcus alactolyticus	1707	3626	Strict	1093.57	antibiotic target protection	tet(W/N/W)	tetracycline antibiotic	PI_199_38	15395	15877	lnu(A)	lincosamide nucleotidyltransferase Lnu(A)	core	LINCOSAMIDE	LINCOSAMIDE	EXACTX	161	161	100	100	161	WP_001829870.1	lincosamide nucleotidyltransferase Lnu(A)										PI_201	Stool	d__Bacteria;p__Desulfobacterota_I;c__Desulfovibrionia;o__Desulfovibrionales;f__Desulfovibrionaceae;g__Desulfovibrio;s__Desulfovibrio sp900556755
PI_201_25_9	Stool	d__Bacteria;p__Desulfobacterota_I;c__Desulfovibrionia;o__Desulfovibrionales;f__Desulfovibrionaceae;g__Desulfovibrio;s__Desulfovibrio sp900556755	7540	8904	Strict	873.233	antibiotic target protection	tet(W/N/W)	tetracycline antibiotic	PI_201_25	7543	8904	tet	TetM/TetW/TetO/TetS family tetracycline resistance ribosomal protection protein	core	TETRACYCLINE	TETRACYCLINE	PARTIAL_CONTIG_ENDX	454	640	70.94	93.83	454	WP_063856422.1	tetracycline resistance ribosomal protection protein Tet(W)										PI_201	Stool	d__Bacteria;p__Desulfobacterota_I;c__Desulfovibrionia;o__Desulfovibrionales;f__Desulfovibrionaceae;g__Desulfovibrio;s__Desulfovibrio sp900556755
PI_201_27_2	Stool	d__Bacteria;p__Desulfobacterota_I;c__Desulfovibrionia;o__Desulfovibrionales;f__Desulfovibrionaceae;g__Desulfovibrio;s__Desulfovibrio sp900556755	1150	1644	Strict	333.183	antibiotic inactivation	lnuC	lincosamide antibiotic	PI_201_27	1150	1641	lnu(C)	lincosamide nucleotidyltransferase Lnu(C)	core	LINCOSAMIDE	LINCOSAMIDE	BLASTX	164	164	100	98.17	164	WP_063851341.1	lincosamide nucleotidyltransferase Lnu(C)										PI_203	Stool	d__Bacteria;p__Firmicutes;c__Bacilli;o__Lactobacillales;f__Lactobacillaceae;g__Lactobacillus;s__Lactobacillus johnsonii
PI_203_6_11	Stool	d__Bacteria;p__Firmicutes;c__Bacilli;o__Lactobacillales;f__Lactobacillaceae;g__Lactobacillus;s__Lactobacillus johnsonii	9629	10123	Strict	331.643	antibiotic inactivation	lnuC	lincosamide antibiotic	PI_203_6	9632	10123	lnu(C)	lincosamide nucleotidyltransferase Lnu(C)	core	LINCOSAMIDE	LINCOSAMIDE	BLASTX	164	164	100	97.56	164	WP_063851341.1	lincosamide nucleotidyltransferase Lnu(C)										PI_204	Stool	d__Bacteria;p__Firmicutes_A;c__Clostridia;o__Lachnospirales;f__Lachnospiraceae;g__VUNI01;s__VUNI01 sp009695765
PI_204_63_1	Stool	d__Bacteria;p__Firmicutes_A;c__Clostridia;o__Lachnospirales;f__Lachnospiraceae;g__VUNI01;s__VUNI01 sp009695765	159	1391	Strict	789.645	antibiotic efflux	tet(40)	tetracycline antibiotic	PI_204_63	162	1379	tet(40)	tetracycline efflux MFS transporter Tet(40)	core	TETRACYCLINE	TETRACYCLINE	BLASTX	406	406	100	99.75	406	WP_009247026.1	tetracycline efflux MFS transporter Tet(40)										PI_205	Stool	d__Bacteria;p__Firmicutes;c__Bacilli;o__Erysipelotrichales;f__Coprobacillaceae;g__Catenibacterium;s__Catenibacterium mitsuokai
PI_205_3_43	Stool	d__Bacteria;p__Firmicutes;c__Bacilli;o__Erysipelotrichales;f__Coprobacillaceae;g__Catenibacterium;s__Catenibacterium mitsuokai	46543	47037	Strict	315.464	antibiotic inactivation	lnuC	lincosamide antibiotic	PI_205_3	46543	47034	lnu(C)	lincosamide nucleotidyltransferase Lnu(C)	core	LINCOSAMIDE	LINCOSAMIDE	BLASTX	164	164	100	91.46	164	WP_063851341.1	lincosamide nucleotidyltransferase Lnu(C)										PI_207	Stool	d__Bacteria;p__Firmicutes;c__Bacilli;o__Lactobacillales;f__Lactobacillaceae;g__Limosilactobacillus;s__Limosilactobacillus reuteri
PI_207_57_1	Stool	d__Bacteria;p__Firmicutes;c__Bacilli;o__Lactobacillales;f__Lactobacillaceae;g__Limosilactobacillus;s__Limosilactobacillus reuteri	3	470	Strict	315.079	antibiotic inactivation	lnuA	lincosamide antibiotic	PI_207_57	3	470	lnu(A)	lincosamide nucleotidyltransferase Lnu(A)	core	LINCOSAMIDE	LINCOSAMIDE	BLASTX	156	161	96.89	99.36	156	WP_001829870.1	lincosamide nucleotidyltransferase Lnu(A)										PI_209	Colon_Digesta	d__Bacteria;p__Firmicutes;c__Bacilli;o__Lactobacillales;f__Lactobacillaceae;g__Limosilactobacillus;s__Limosilactobacillus reuteri
PI_209_57_6	Colon_Digesta	d__Bacteria;p__Firmicutes;c__Bacilli;o__Lactobacillales;f__Lactobacillaceae;g__Limosilactobacillus;s__Limosilactobacillus reuteri	2489	4408	Strict	1244.18	antibiotic target protection	tet(W/N/W)	tetracycline antibiotic	PI_209_57	2492	4408	tet(W)	tetracycline resistance ribosomal protection protein Tet(W)	core	TETRACYCLINE	TETRACYCLINE	BLASTX	639	639	100	99.22	639	WP_000691721.1	tetracycline resistance ribosomal protection protein Tet(W)										PI_209	Colon_Digesta	d__Bacteria;p__Firmicutes;c__Bacilli;o__Lactobacillales;f__Lactobacillaceae;g__Limosilactobacillus;s__Limosilactobacillus reuteri
PI_209_76_8	Colon_Digesta	d__Bacteria;p__Firmicutes;c__Bacilli;o__Lactobacillales;f__Lactobacillaceae;g__Limosilactobacillus;s__Limosilactobacillus reuteri	5655	6140	Strict	326.25	antibiotic inactivation	lnuA	lincosamide antibiotic	PI_209_76	5655	6137	lnu(A)	lincosamide nucleotidyltransferase Lnu(A)	core	LINCOSAMIDE	LINCOSAMIDE	EXACTX	161	161	100	100	161	WP_001829870.1	lincosamide nucleotidyltransferase Lnu(A)										PI_211	Stool	d__Bacteria;p__Firmicutes;c__Bacilli;o__Lactobacillales;f__Lactobacillaceae;g__Limosilactobacillus;s__Limosilactobacillus reuteri
PI_211_90_6	Stool	d__Bacteria;p__Firmicutes;c__Bacilli;o__Lactobacillales;f__Lactobacillaceae;g__Limosilactobacillus;s__Limosilactobacillus reuteri	2747	3232	Strict	326.25	antibiotic inactivation	lnuA	lincosamide antibiotic	PI_211_90	2750	3232	lnu(A)	lincosamide nucleotidyltransferase Lnu(A)	core	LINCOSAMIDE	LINCOSAMIDE	EXACTX	161	161	100	100	161	WP_001829870.1	lincosamide nucleotidyltransferase Lnu(A)										PI_214	Colon_Digesta	d__Bacteria;p__Actinobacteriota;c__Coriobacteriia;o__Coriobacteriales;f__Coriobacteriaceae;g__Collinsella;s__Collinsella sp002391315
PI_214_10_48	Colon_Digesta	d__Bacteria;p__Actinobacteriota;c__Coriobacteriia;o__Coriobacteriales;f__Coriobacteriaceae;g__Collinsella;s__Collinsella sp002391315	55107	57026	Strict	1248.8	antibiotic target protection	tet(W/N/W)	tetracycline antibiotic	PI_214_10	55113	57026	tet(W)	tetracycline resistance ribosomal protection protein Tet(W)	core	TETRACYCLINE	TETRACYCLINE	BLASTX	638	640	99.69	97.49	638	WP_063856422.1	tetracycline resistance ribosomal protection protein Tet(W)										PI_215	Colon_Digesta	d__Bacteria;p__Firmicutes;c__Bacilli;o__Lactobacillales;f__Lactobacillaceae;g__Lactobacillus;s__Lactobacillus johnsonii
PI_215_8_11	Colon_Digesta	d__Bacteria;p__Firmicutes;c__Bacilli;o__Lactobacillales;f__Lactobacillaceae;g__Lactobacillus;s__Lactobacillus johnsonii	9629	10123	Strict	331.643	antibiotic inactivation	lnuC	lincosamide antibiotic	PI_215_8	9632	10123	lnu(C)	lincosamide nucleotidyltransferase Lnu(C)	core	LINCOSAMIDE	LINCOSAMIDE	BLASTX	164	164	100	97.56	164	WP_063851341.1	lincosamide nucleotidyltransferase Lnu(C)										PI_216	Stool	d__Bacteria;p__Firmicutes_A;c__Clostridia;o__Tissierellales;f__Peptoniphilaceae;g__;s__
PI_216_10_39	Stool	d__Bacteria;p__Firmicutes_A;c__Clostridia;o__Tissierellales;f__Peptoniphilaceae;g__;s__	32307	32801	Strict	333.183	antibiotic inactivation	lnuC	lincosamide antibiotic	PI_216_10	32307	32798	lnu(C)	lincosamide nucleotidyltransferase Lnu(C)	core	LINCOSAMIDE	LINCOSAMIDE	BLASTX	164	164	100	98.17	164	WP_063851341.1	lincosamide nucleotidyltransferase Lnu(C)										PI_216	Stool	d__Bacteria;p__Firmicutes_A;c__Clostridia;o__Tissierellales;f__Peptoniphilaceae;g__;s__
PI_216_18_6	Stool	d__Bacteria;p__Firmicutes_A;c__Clostridia;o__Tissierellales;f__Peptoniphilaceae;g__;s__	2527	4446	Perfect	1314.67	antibiotic target protection	tetW	tetracycline antibiotic	PI_216_18	2527	4443	tet(W)	tetracycline resistance ribosomal protection protein Tet(W)	core	TETRACYCLINE	TETRACYCLINE	EXACTX	639	639	100	100	639	WP_002586627.1	tetracycline resistance ribosomal protection protein Tet(W)										PI_219	Stool	d__Bacteria;p__Firmicutes;c__Bacilli;o__Lactobacillales;f__Lactobacillaceae;g__Lactobacillus;s__Lactobacillus johnsonii
PI_219_1_108	Stool	d__Bacteria;p__Firmicutes;c__Bacilli;o__Lactobacillales;f__Lactobacillaceae;g__Lactobacillus;s__Lactobacillus johnsonii	121301	121795	Strict	331.643	antibiotic inactivation	lnuC	lincosamide antibiotic	PI_219_1	121304	121795	lnu(C)	lincosamide nucleotidyltransferase Lnu(C)	core	LINCOSAMIDE	LINCOSAMIDE	BLASTX	164	164	100	97.56	164	WP_063851341.1	lincosamide nucleotidyltransferase Lnu(C)										PI_221	Stool	d__Bacteria;p__Desulfobacterota_I;c__Desulfovibrionia;o__Desulfovibrionales;f__Desulfovibrionaceae;g__Desulfovibrio;s__Desulfovibrio sp900556755
PI_221_21_29	Stool	d__Bacteria;p__Desulfobacterota_I;c__Desulfovibrionia;o__Desulfovibrionales;f__Desulfovibrionaceae;g__Desulfovibrio;s__Desulfovibrio sp900556755	37492	38055	Strict	334.724	antibiotic inactivation	lnuC	lincosamide antibiotic	PI_221_21	37495	37986	lnu(C)	lincosamide nucleotidyltransferase Lnu(C)	core	LINCOSAMIDE	LINCOSAMIDE	BLASTX	164	164	100	98.17	164	WP_063851341.1	lincosamide nucleotidyltransferase Lnu(C)										PI_223	Stool	d__Bacteria;p__Firmicutes;c__Bacilli;o__Lactobacillales;f__Streptococcaceae;g__Streptococcus;s__Streptococcus hyointestinalis
PI_223_31_6	Stool	d__Bacteria;p__Firmicutes;c__Bacilli;o__Lactobacillales;f__Streptococcaceae;g__Streptococcus;s__Streptococcus hyointestinalis	3213	5132	Strict	1239.94	antibiotic target protection	tetM	tetracycline antibiotic	PI_223_31	3216	5132	tet(M)	tetracycline resistance ribosomal protection protein Tet(M)	core	TETRACYCLINE	TETRACYCLINE	BLASTX	639	639	100	99.37	639	WP_002364936.1	tetracycline resistance ribosomal protection protein Tet(M)										PI_223	Stool	d__Bacteria;p__Firmicutes;c__Bacilli;o__Lactobacillales;f__Streptococcaceae;g__Streptococcus;s__Streptococcus hyointestinalis
PI_223_5_40	Stool	d__Bacteria;p__Firmicutes;c__Bacilli;o__Lactobacillales;f__Streptococcaceae;g__Streptococcus;s__Streptococcus hyointestinalis	30945	31808	Perfect	585.104	antibiotic inactivation	ANT(6)-Ia	aminoglycoside antibiotic	PI_223_5	30948	31808	ant(6)-Ia	aminoglycoside nucleotidyltransferase ANT(6)-Ia	core	AMINOGLYCOSIDE	STREPTOMYCIN	EXACTX	287	287	100	100	287	WP_002294505.1	aminoglycoside nucleotidyltransferase ANT(6)-Ia										PI_223	Stool	d__Bacteria;p__Firmicutes;c__Bacilli;o__Lactobacillales;f__Streptococcaceae;g__Streptococcus;s__Streptococcus hyointestinalis
PI_223_5_43	Stool	d__Bacteria;p__Firmicutes;c__Bacilli;o__Lactobacillales;f__Streptococcaceae;g__Streptococcus;s__Streptococcus hyointestinalis	33186	33989	Strict	523.857	antibiotic inactivation	lnuB	lincosamide antibiotic	PI_223_5	33189	33989	lnu(B)	lincosamide nucleotidyltransferase Lnu(B)	core	LINCOSAMIDE	LINCOSAMIDE	BLASTX	267	267	100	96.63	267	WP_002294514.1	lincosamide nucleotidyltransferase Lnu(B)										PI_224	Colon_Digesta	d__Bacteria;p__Firmicutes;c__Bacilli;o__Lactobacillales;f__Lactobacillaceae;g__Lactobacillus;s__Lactobacillus johnsonii
PI_224_1_110	Colon_Digesta	d__Bacteria;p__Firmicutes;c__Bacilli;o__Lactobacillales;f__Lactobacillaceae;g__Lactobacillus;s__Lactobacillus johnsonii	123034	123528	Strict	331.643	antibiotic inactivation	lnuC	lincosamide antibiotic	PI_224_1	64291	64782	lnu(C)	lincosamide nucleotidyltransferase Lnu(C)	core	LINCOSAMIDE	LINCOSAMIDE	BLASTX	164	164	100	97.56	164	WP_063851341.1	lincosamide nucleotidyltransferase Lnu(C)										PI_224	Colon_Digesta	d__Bacteria;p__Firmicutes;c__Bacilli;o__Lactobacillales;f__Lactobacillaceae;g__Lactobacillus;s__Lactobacillus johnsonii
PI_224_1_50	Colon_Digesta	d__Bacteria;p__Firmicutes;c__Bacilli;o__Lactobacillales;f__Lactobacillaceae;g__Lactobacillus;s__Lactobacillus johnsonii	64288	64782	Strict	331.643	antibiotic inactivation	lnuC	lincosamide antibiotic	PI_224_1	123037	123528	lnu(C)	lincosamide nucleotidyltransferase Lnu(C)	core	LINCOSAMIDE	LINCOSAMIDE	BLASTX	164	164	100	97.56	164	WP_063851341.1	lincosamide nucleotidyltransferase Lnu(C)										PI_225	Colon_Digesta	d__Bacteria;p__Firmicutes_A;c__Clostridia;o__Lachnospirales;f__Lachnospiraceae;g__Sporofaciens;s__
PI_225_20_61	Colon_Digesta	d__Bacteria;p__Firmicutes_A;c__Clostridia;o__Lachnospirales;f__Lachnospiraceae;g__Sporofaciens;s__	46042	47961	Strict	1247.26	antibiotic target protection	tetO	tetracycline antibiotic	PI_225_20	46042	47958	tet(O)	tetracycline resistance ribosomal protection protein Tet(O)	core	TETRACYCLINE	TETRACYCLINE	BLASTX	639	639	100	94.84	639	WP_014636291.1	tetracycline resistance ribosomal protection protein Tet(O)										PI_225	Colon_Digesta	d__Bacteria;p__Firmicutes_A;c__Clostridia;o__Lachnospirales;f__Lachnospiraceae;g__Sporofaciens;s__
PI_225_20_62	Colon_Digesta	d__Bacteria;p__Firmicutes_A;c__Clostridia;o__Lachnospirales;f__Lachnospiraceae;g__Sporofaciens;s__	48012	49232	Strict	791.571	antibiotic efflux	tet(40)	tetracycline antibiotic	PI_225_20	48012	49229	tet(40)	tetracycline efflux MFS transporter Tet(40)	core	TETRACYCLINE	TETRACYCLINE	EXACTX	406	406	100	100	406	WP_009247026.1	tetracycline efflux MFS transporter Tet(40)										PI_228	Colon_Digesta	d__Bacteria;p__Firmicutes_C;c__Negativicutes;o__Veillonellales;f__Megasphaeraceae;g__Megasphaera;s__Megasphaera elsdenii
PI_228_14_74	Colon_Digesta	d__Bacteria;p__Firmicutes_C;c__Negativicutes;o__Veillonellales;f__Megasphaeraceae;g__Megasphaera;s__Megasphaera elsdenii	61410	62264	Strict	583.563	antibiotic inactivation	ACI-1	cephalosporin; penam; penem	PI_228_14	61413	62264	blaACI	ACI family class A beta-lactamase	core	BETA-LACTAM	CEPHALOSPORIN	BLASTX	284	284	100	99.65	284	WP_006555379.1	extended-spectrum class A beta-lactamase ACI-1										PI_228	Colon_Digesta	d__Bacteria;p__Firmicutes_C;c__Negativicutes;o__Veillonellales;f__Megasphaeraceae;g__Megasphaera;s__Megasphaera elsdenii
PI_228_63_1	Colon_Digesta	d__Bacteria;p__Firmicutes_C;c__Negativicutes;o__Veillonellales;f__Megasphaeraceae;g__Megasphaera;s__Megasphaera elsdenii	83	577	Strict	331.643	antibiotic inactivation	lnuC	lincosamide antibiotic	PI_228_63	86	577	lnu(C)	lincosamide nucleotidyltransferase Lnu(C)	core	LINCOSAMIDE	LINCOSAMIDE	BLASTX	164	164	100	97.56	164	WP_063851341.1	lincosamide nucleotidyltransferase Lnu(C)										PI_228	Colon_Digesta	d__Bacteria;p__Firmicutes_C;c__Negativicutes;o__Veillonellales;f__Megasphaeraceae;g__Megasphaera;s__Megasphaera elsdenii
PI_228_9_55	Colon_Digesta	d__Bacteria;p__Firmicutes_C;c__Negativicutes;o__Veillonellales;f__Megasphaeraceae;g__Megasphaera;s__Megasphaera elsdenii	58470	60389	Perfect	1314.67	antibiotic target protection	tetW	tetracycline antibiotic	PI_228_9	58470	60386	tet(W)	tetracycline resistance ribosomal protection protein Tet(W)	core	TETRACYCLINE	TETRACYCLINE	EXACTX	639	639	100	100	639	WP_002586627.1	tetracycline resistance ribosomal protection protein Tet(W)										PI_231	Colon_Digesta	d__Bacteria;p__Firmicutes_C;c__Negativicutes;o__Selenomonadales;f__Selenomonadaceae;g__Mitsuokella;s__Mitsuokella jalaludinii
PI_231_21_17	Colon_Digesta	d__Bacteria;p__Firmicutes_C;c__Negativicutes;o__Selenomonadales;f__Selenomonadaceae;g__Mitsuokella;s__Mitsuokella jalaludinii	10794	12713	Perfect	1314.67	antibiotic target protection	tetW	tetracycline antibiotic	PI_231_21	10797	12713	tet(W)	tetracycline resistance ribosomal protection protein Tet(W)	core	TETRACYCLINE	TETRACYCLINE	EXACTX	639	639	100	100	639	WP_002586627.1	tetracycline resistance ribosomal protection protein Tet(W)										PI_231	Colon_Digesta	d__Bacteria;p__Firmicutes_C;c__Negativicutes;o__Selenomonadales;f__Selenomonadaceae;g__Mitsuokella;s__Mitsuokella jalaludinii
PI_231_32_1	Colon_Digesta	d__Bacteria;p__Firmicutes_C;c__Negativicutes;o__Selenomonadales;f__Selenomonadaceae;g__Mitsuokella;s__Mitsuokella jalaludinii	272	2191	Strict	1232.24	antibiotic target protection	tet(W/N/W)	tetracycline antibiotic	PI_231_32	275	2191	tet(W)	tetracycline resistance ribosomal protection protein Tet(W)	core	TETRACYCLINE	TETRACYCLINE	BLASTX	639	640	99.84	94.84	639	WP_063856422.1	tetracycline resistance ribosomal protection protein Tet(W)										PI_231	Colon_Digesta	d__Bacteria;p__Firmicutes_C;c__Negativicutes;o__Selenomonadales;f__Selenomonadaceae;g__Mitsuokella;s__Mitsuokella jalaludinii
PI_231_50_2	Colon_Digesta	d__Bacteria;p__Firmicutes_C;c__Negativicutes;o__Selenomonadales;f__Selenomonadaceae;g__Mitsuokella;s__Mitsuokella jalaludinii	1109	1570	Strict	312.383	antibiotic inactivation	lnuC	lincosamide antibiotic	PI_231_50	1109	1570	lnu(C)	lincosamide nucleotidyltransferase Lnu(C)	core	LINCOSAMIDE	LINCOSAMIDE	BLASTX	154	164	93.9	98.05	154	WP_063851341.1	lincosamide nucleotidyltransferase Lnu(C)										PI_232	Colon_Digesta	d__Bacteria;p__Firmicutes;c__Bacilli;o__Erysipelotrichales;f__Coprobacillaceae;g__Catenibacterium;s__Catenibacterium mitsuokai
PI_232_4_40	Colon_Digesta	d__Bacteria;p__Firmicutes;c__Bacilli;o__Erysipelotrichales;f__Coprobacillaceae;g__Catenibacterium;s__Catenibacterium mitsuokai	44779	46719	Strict	1206.05	antibiotic target protection	tet(44)	tetracycline antibiotic	PI_232_4	44806	46719	tet	TetM/TetW/TetO/TetS family tetracycline resistance ribosomal protection protein	core	TETRACYCLINE	TETRACYCLINE	BLASTX	638	640	99.69	91.38	638	WP_003454408.1	tetracycline resistance ribosomal protection protein Tet(44)										PI_233	Colon_Digesta	d__Bacteria;p__Firmicutes_C;c__Negativicutes;o__Acidaminococcales;f__Acidaminococcaceae;g__Acidaminococcus;s__Acidaminococcus fermentans
PI_233_1_98	Colon_Digesta	d__Bacteria;p__Firmicutes_C;c__Negativicutes;o__Acidaminococcales;f__Acidaminococcaceae;g__Acidaminococcus;s__Acidaminococcus fermentans	93293	95212	Strict	1239.94	antibiotic target protection	tet(W/N/W)	tetracycline antibiotic	PI_233_1	93293	95209	tet(W)	tetracycline resistance ribosomal protection protein Tet(W)	core	TETRACYCLINE	TETRACYCLINE	BLASTX	639	639	100	99.53	639	WP_063856415.1	tetracycline resistance ribosomal protection protein Tet(W)										PI_233	Colon_Digesta	d__Bacteria;p__Firmicutes_C;c__Negativicutes;o__Acidaminococcales;f__Acidaminococcaceae;g__Acidaminococcus;s__Acidaminococcus fermentans
PI_233_54_3	Colon_Digesta	d__Bacteria;p__Firmicutes_C;c__Negativicutes;o__Acidaminococcales;f__Acidaminococcaceae;g__Acidaminococcus;s__Acidaminococcus fermentans	2083	4002	Strict	1229.54	antibiotic target protection	tet(W/N/W)	tetracycline antibiotic	PI_233_54	2086	4002	tet(W)	tetracycline resistance ribosomal protection protein Tet(W)	core	TETRACYCLINE	TETRACYCLINE	BLASTX	639	639	100	99.69	639	WP_011526261.1	tetracycline resistance ribosomal protection protein Tet(W)										PI_233	Colon_Digesta	d__Bacteria;p__Firmicutes_C;c__Negativicutes;o__Acidaminococcales;f__Acidaminococcaceae;g__Acidaminococcus;s__Acidaminococcus fermentans
PI_233_67_2	Colon_Digesta	d__Bacteria;p__Firmicutes_C;c__Negativicutes;o__Acidaminococcales;f__Acidaminococcaceae;g__Acidaminococcus;s__Acidaminococcus fermentans	1150	1644	Strict	333.183	antibiotic inactivation	lnuC	lincosamide antibiotic	PI_233_67	1150	1641	lnu(C)	lincosamide nucleotidyltransferase Lnu(C)	core	LINCOSAMIDE	LINCOSAMIDE	BLASTX	164	164	100	98.17	164	WP_063851341.1	lincosamide nucleotidyltransferase Lnu(C)										PI_236	Colon_Digesta	d__Bacteria;p__Bacteroidota;c__Bacteroidia;o__Bacteroidales;f__Tannerellaceae;g__Parabacteroides;s__Parabacteroides merdae
PI_236_4_2	Colon_Digesta	d__Bacteria;p__Bacteroidota;c__Bacteroidia;o__Bacteroidales;f__Tannerellaceae;g__Parabacteroides;s__Parabacteroides merdae	136	2061	Strict	1281.54	antibiotic target protection	tetQ	tetracycline antibiotic	PI_236_4	139	2061	tet(Q)	tetracycline resistance ribosomal protection protein Tet(Q)	core	TETRACYCLINE	TETRACYCLINE	BLASTX	641	641	100	99.53	641	WP_063856407.1	tetracycline resistance ribosomal protection protein Tet(Q)										PI_236	Colon_Digesta	d__Bacteria;p__Bacteroidota;c__Bacteroidia;o__Bacteroidales;f__Tannerellaceae;g__Parabacteroides;s__Parabacteroides merdae
PI_236_5_25	Colon_Digesta	d__Bacteria;p__Bacteroidota;c__Bacteroidia;o__Bacteroidales;f__Tannerellaceae;g__Parabacteroides;s__Parabacteroides merdae	29368	30573	Strict	792.727	antibiotic efflux	Mef(En2)	macrolide antibiotic	PI_236_5	29371	30573	mef(En2)	macrolide efflux MFS transporter Mef(En2)	core	MACROLIDE	MACROLIDE	BLASTX	401	401	100	99.5	401	WP_063853729.1	macrolide efflux MFS transporter Mef(En2)										PI_239	Colon_Digesta	d__Bacteria;p__Firmicutes;c__Bacilli;o__Lactobacillales;f__Streptococcaceae;g__Streptococcus;s__Streptococcus alactolyticus
PI_239_39_4	Colon_Digesta	d__Bacteria;p__Firmicutes;c__Bacilli;o__Lactobacillales;f__Streptococcaceae;g__Streptococcus;s__Streptococcus alactolyticus	3137	3940	Perfect	544.273	antibiotic target protection	lsaE	lincosamide antibiotic; streptogramin antibiotic; pleuromutilin antibiotic	PI_239_39	3137	3937	lnu(B)	lincosamide nucleotidyltransferase Lnu(B)	core	LINCOSAMIDE	LINCOSAMIDE	EXACTX	267	267	100	100	267	WP_002294514.1	lincosamide nucleotidyltransferase Lnu(B)										PI_239	Colon_Digesta	d__Bacteria;p__Firmicutes;c__Bacilli;o__Lactobacillales;f__Streptococcaceae;g__Streptococcus;s__Streptococcus alactolyticus
PI_239_39_9	Colon_Digesta	d__Bacteria;p__Firmicutes;c__Bacilli;o__Lactobacillales;f__Streptococcaceae;g__Streptococcus;s__Streptococcus alactolyticus	7448	8311	Perfect	585.104	antibiotic inactivation	ANT(6)-Ia	aminoglycoside antibiotic	PI_239_39	7448	8308	ant(6)-Ia	aminoglycoside nucleotidyltransferase ANT(6)-Ia	core	AMINOGLYCOSIDE	STREPTOMYCIN	EXACTX	287	287	100	100	287	WP_002294505.1	aminoglycoside nucleotidyltransferase ANT(6)-Ia										PI_239	Colon_Digesta	d__Bacteria;p__Firmicutes;c__Bacilli;o__Lactobacillales;f__Streptococcaceae;g__Streptococcus;s__Streptococcus alactolyticus
PI_239_47_1	Colon_Digesta	d__Bacteria;p__Firmicutes;c__Bacilli;o__Lactobacillales;f__Streptococcaceae;g__Streptococcus;s__Streptococcus alactolyticus	242	1645	Strict	712.22	antibiotic efflux	tet(45)	tetracycline antibiotic	PI_239_47	245	1603	tet(L)	tetracycline efflux MFS transporter Tet(L)	core	TETRACYCLINE	TETRACYCLINE	BLASTX	453	458	98.91	97.79	453	WP_001574277.1	tetracycline efflux MFS transporter Tet(L)										PI_239	Colon_Digesta	d__Bacteria;p__Firmicutes;c__Bacilli;o__Lactobacillales;f__Streptococcaceae;g__Streptococcus;s__Streptococcus alactolyticus
PI_239_47_4	Colon_Digesta	d__Bacteria;p__Firmicutes;c__Bacilli;o__Lactobacillales;f__Streptococcaceae;g__Streptococcus;s__Streptococcus alactolyticus	3123	5042	Strict	1093.57	antibiotic target protection	tet(W/N/W)	tetracycline antibiotic	PI_239_47	3126	5042	tet(O/W/32/O)	tetracycline resistance ribosomal protection mosaic protein Tet(O/W/32/O)	core	TETRACYCLINE	TETRACYCLINE	EXACTX	639	639	100	100	639	WP_013646121.1	tetracycline resistance ribosomal protection mosaic protein Tet(O/W/32/O)										PI_240	Stool	d__Bacteria;p__Firmicutes;c__Bacilli;o__Lactobacillales;f__Lactobacillaceae;g__Limosilactobacillus;s__Limosilactobacillus reuteri
PI_240_58_2	Stool	d__Bacteria;p__Firmicutes;c__Bacilli;o__Lactobacillales;f__Lactobacillaceae;g__Limosilactobacillus;s__Limosilactobacillus reuteri	1488	3407	Strict	1241.48	antibiotic target protection	tet(W/N/W)	tetracycline antibiotic	PI_240_58	1488	3404	tet(W)	tetracycline resistance ribosomal protection protein Tet(W)	core	TETRACYCLINE	TETRACYCLINE	BLASTX	639	639	100	99.22	639	WP_000691721.1	tetracycline resistance ribosomal protection protein Tet(W)										PI_240	Stool	d__Bacteria;p__Firmicutes;c__Bacilli;o__Lactobacillales;f__Lactobacillaceae;g__Limosilactobacillus;s__Limosilactobacillus reuteri
PI_240_94_1	Stool	d__Bacteria;p__Firmicutes;c__Bacilli;o__Lactobacillales;f__Lactobacillaceae;g__Limosilactobacillus;s__Limosilactobacillus reuteri	2	313	Strict	211.46	antibiotic inactivation	lnuA	lincosamide antibiotic	PI_240_94	2	313	lnu(A)	lincosamide nucleotidyltransferase Lnu(A)	core	LINCOSAMIDE	LINCOSAMIDE	PARTIAL_CONTIG_ENDX	104	161	64.6	100	104	WP_001829870.1	lincosamide nucleotidyltransferase Lnu(A)										PI_242	Stool	d__Bacteria;p__Firmicutes;c__Bacilli;o__Lactobacillales;f__Streptococcaceae;g__Streptococcus;s__Streptococcus alactolyticus
PI_242_10_21	Stool	d__Bacteria;p__Firmicutes;c__Bacilli;o__Lactobacillales;f__Streptococcaceae;g__Streptococcus;s__Streptococcus alactolyticus	17457	19376	Strict	1210.28	antibiotic target protection	tetM	tetracycline antibiotic	PI_242_10	17457	19373	tet(M)	tetracycline resistance ribosomal protection protein Tet(M)	core	TETRACYCLINE	TETRACYCLINE	BLASTX	639	639	100	99.37	639	WP_063856394.1	tetracycline resistance ribosomal protection protein Tet(M)										PI_242	Stool	d__Bacteria;p__Firmicutes;c__Bacilli;o__Lactobacillales;f__Streptococcaceae;g__Streptococcus;s__Streptococcus alactolyticus
PI_242_13_4	Stool	d__Bacteria;p__Firmicutes;c__Bacilli;o__Lactobacillales;f__Streptococcaceae;g__Streptococcus;s__Streptococcus alactolyticus	1323	1817	Strict	331.643	antibiotic inactivation	lnuC	lincosamide antibiotic	PI_242_13	1323	1814	lnu(C)	lincosamide nucleotidyltransferase Lnu(C)	core	LINCOSAMIDE	LINCOSAMIDE	BLASTX	164	164	100	97.56	164	WP_063851341.1	lincosamide nucleotidyltransferase Lnu(C)										PI_244	Stool	d__Bacteria;p__Actinobacteriota;c__Coriobacteriia;o__Coriobacteriales;f__Atopobiaceae;g__Paratractidigestivibacter;s__Paratractidigestivibacter faecalis
PI_244_9_26	Stool	d__Bacteria;p__Actinobacteriota;c__Coriobacteriia;o__Coriobacteriales;f__Atopobiaceae;g__Paratractidigestivibacter;s__Paratractidigestivibacter faecalis	36257	38176	Strict	1257.28	antibiotic target protection	tet(W/N/W)	tetracycline antibiotic	PI_244_9	36260	38176	tet(W)	tetracycline resistance ribosomal protection protein Tet(W)	core	TETRACYCLINE	TETRACYCLINE	BLASTX	639	639	100	97.5	639	WP_050618045.1	tetracycline resistance ribosomal protection protein Tet(W)										PI_250	Stool	d__Bacteria;p__Firmicutes_A;c__Clostridia;o__Tissierellales;f__Peptoniphilaceae;g__JAAYEL01;s__
PI_250_1_144	Stool	d__Bacteria;p__Firmicutes_A;c__Clostridia;o__Tissierellales;f__Peptoniphilaceae;g__JAAYEL01;s__	160112	160606	Strict	331.643	antibiotic inactivation	lnuC	lincosamide antibiotic	PI_250_1	160112	160603	lnu(C)	lincosamide nucleotidyltransferase Lnu(C)	core	LINCOSAMIDE	LINCOSAMIDE	BLASTX	164	164	100	97.56	164	WP_063851341.1	lincosamide nucleotidyltransferase Lnu(C)										PI_252	Stool	d__Bacteria;p__Desulfobacterota_I;c__Desulfovibrionia;o__Desulfovibrionales;f__Desulfovibrionaceae;g__Desulfovibrio;s__Desulfovibrio sp900556755
PI_252_1_135	Stool	d__Bacteria;p__Desulfobacterota_I;c__Desulfovibrionia;o__Desulfovibrionales;f__Desulfovibrionaceae;g__Desulfovibrio;s__Desulfovibrio sp900556755	141742	142305	Strict	334.724	antibiotic inactivation	lnuC	lincosamide antibiotic	PI_252_1	141811	142302	lnu(C)	lincosamide nucleotidyltransferase Lnu(C)	core	LINCOSAMIDE	LINCOSAMIDE	BLASTX	164	164	100	98.17	164	WP_063851341.1	lincosamide nucleotidyltransferase Lnu(C)										PI_256	Stool	d__Bacteria;p__Firmicutes_A;c__Clostridia;o__Tissierellales;f__Peptoniphilaceae;g__;s__
PI_256_18_26	Stool	d__Bacteria;p__Firmicutes_A;c__Clostridia;o__Tissierellales;f__Peptoniphilaceae;g__;s__	20857	22776	Strict	1303.12	antibiotic target protection	tetO	tetracycline antibiotic	PI_256_18	20860	22776	tet(O)	tetracycline resistance ribosomal protection protein Tet(O)	core	TETRACYCLINE	TETRACYCLINE	EXACTX	639	639	100	100	639	WP_014636291.1	tetracycline resistance ribosomal protection protein Tet(O)										PI_256	Stool	d__Bacteria;p__Firmicutes_A;c__Clostridia;o__Tissierellales;f__Peptoniphilaceae;g__;s__
PI_256_35_1	Stool	d__Bacteria;p__Firmicutes_A;c__Clostridia;o__Tissierellales;f__Peptoniphilaceae;g__;s__	83	577	Strict	333.183	antibiotic inactivation	lnuC	lincosamide antibiotic	PI_256_35	86	577	lnu(C)	lincosamide nucleotidyltransferase Lnu(C)	core	LINCOSAMIDE	LINCOSAMIDE	BLASTX	164	164	100	98.17	164	WP_063851341.1	lincosamide nucleotidyltransferase Lnu(C)										PI_258	Stool	d__Bacteria;p__Firmicutes_A;c__Clostridia;o__Clostridiales;f__Clostridiaceae;g__Clostridium_P;s__Clostridium_P perfringens
PI_258_14_24	Stool	d__Bacteria;p__Firmicutes_A;c__Clostridia;o__Clostridiales;f__Clostridiaceae;g__Clostridium_P;s__Clostridium_P perfringens	21491	22264	Perfect	518.464	antibiotic target alteration	ErmQ	macrolide antibiotic; lincosamide antibiotic; streptogramin antibiotic; streptogramin A antibiotic; streptogramin B antibiotic	PI_258_14	21491	22261	erm(Q)	23S rRNA (adenine(2058)-N(6))-methyltransferase Erm(Q)	core	LINCOSAMIDE/MACROLIDE/STREPTOGRAMIN	ERYTHROMYCIN/LINCOSAMIDE/STREPTOGRAMIN	EXACTX	257	257	100	100	257	WP_007286427.1	23S rRNA (adenine(2058)-N(6))-methyltransferase Erm(Q)										PI_258	Stool	d__Bacteria;p__Firmicutes_A;c__Clostridia;o__Clostridiales;f__Clostridiaceae;g__Clostridium_P;s__Clostridium_P perfringens
PI_258_26_22	Stool	d__Bacteria;p__Firmicutes_A;c__Clostridia;o__Clostridiales;f__Clostridiaceae;g__Clostridium_P;s__Clostridium_P perfringens	18622	20580	Strict	1298.88	antibiotic target protection	tetB(P)	tetracycline antibiotic	PI_258_26	18622	20577	tetB(P)	tetracycline resistance ribosomal protection protein TetB(P)	core	TETRACYCLINE	TETRACYCLINE	BLASTX	652	652	100	97.85	652	WP_012478245.1	tetracycline resistance ribosomal protection protein TetB(P)										PI_258	Stool	d__Bacteria;p__Firmicutes_A;c__Clostridia;o__Clostridiales;f__Clostridiaceae;g__Clostridium_P;s__Clostridium_P perfringens
PI_258_9_33	Stool	d__Bacteria;p__Firmicutes_A;c__Clostridia;o__Clostridiales;f__Clostridiaceae;g__Clostridium_P;s__Clostridium_P perfringens	33601	34101	Perfect	335.495	antibiotic inactivation	LnuP	lincosamide antibiotic	PI_258_9	33604	34101	lnu(P)	lincosamide nucleotidyltransferase Lnu(P)	core	LINCOSAMIDE	LINCOSAMIDE	EXACTX	166	166	100	100	166	WP_022071788.1	lincosamide nucleotidyltransferase Lnu(P)										PI_265	Colon_Digesta	d__Bacteria;p__Firmicutes;c__Bacilli;o__Lactobacillales;f__Lactobacillaceae;g__Lactobacillus;s__Lactobacillus johnsonii
PI_265_15_15	Colon_Digesta	d__Bacteria;p__Firmicutes;c__Bacilli;o__Lactobacillales;f__Lactobacillaceae;g__Lactobacillus;s__Lactobacillus johnsonii	9278	9772	Strict	331.643	antibiotic inactivation	lnuC	lincosamide antibiotic	PI_265_15	9278	9769	lnu(C)	lincosamide nucleotidyltransferase Lnu(C)	core	LINCOSAMIDE	LINCOSAMIDE	BLASTX	164	164	100	97.56	164	WP_063851341.1	lincosamide nucleotidyltransferase Lnu(C)										PI_265	Colon_Digesta	d__Bacteria;p__Firmicutes;c__Bacilli;o__Lactobacillales;f__Lactobacillaceae;g__Lactobacillus;s__Lactobacillus johnsonii
PI_265_33_3	Colon_Digesta	d__Bacteria;p__Firmicutes;c__Bacilli;o__Lactobacillales;f__Lactobacillaceae;g__Lactobacillus;s__Lactobacillus johnsonii	1937	2581	Strict	424.861	antibiotic inactivation	vatE	streptogramin antibiotic; streptogramin A antibiotic	PI_265_33	1940	2581	vat(E)	streptogramin A O-acetyltransferase Vat(E)	core	STREPTOGRAMIN	STREPTOGRAMIN	BLASTX	214	214	100	99.53	214	WP_063856929.1	streptogramin A O-acetyltransferase Vat(E)										PI_265	Colon_Digesta	d__Bacteria;p__Firmicutes;c__Bacilli;o__Lactobacillales;f__Lactobacillaceae;g__Lactobacillus;s__Lactobacillus johnsonii
PI_265_6_39	Colon_Digesta	d__Bacteria;p__Firmicutes;c__Bacilli;o__Lactobacillales;f__Lactobacillaceae;g__Lactobacillus;s__Lactobacillus johnsonii	42210	44129	Strict	1184.86	antibiotic target protection	tet(W/N/W)	tetracycline antibiotic	PI_265_6	42216	44129	tet	TetM/TetW/TetO/TetS family tetracycline resistance ribosomal protection protein	core	TETRACYCLINE	TETRACYCLINE	BLASTX	638	639	99.84	92.79	638	WP_204313011.1	tetracycline resistance ribosomal protection mosaic protein Tet(W/32/O)										PI_266	Colon_Digesta	d__Bacteria;p__Firmicutes;c__Bacilli;o__Lactobacillales;f__Lactobacillaceae;g__Lactobacillus;s__Lactobacillus johnsonii
PI_266_61_1	Colon_Digesta	d__Bacteria;p__Firmicutes;c__Bacilli;o__Lactobacillales;f__Lactobacillaceae;g__Lactobacillus;s__Lactobacillus johnsonii	82	576	Strict	331.643	antibiotic inactivation	lnuC	lincosamide antibiotic	PI_266_61	85	576	lnu(C)	lincosamide nucleotidyltransferase Lnu(C)	core	LINCOSAMIDE	LINCOSAMIDE	BLASTX	164	164	100	97.56	164	WP_063851341.1	lincosamide nucleotidyltransferase Lnu(C)										PI_266	Colon_Digesta	d__Bacteria;p__Firmicutes;c__Bacilli;o__Lactobacillales;f__Lactobacillaceae;g__Lactobacillus;s__Lactobacillus johnsonii
PI_266_7_16	Colon_Digesta	d__Bacteria;p__Firmicutes;c__Bacilli;o__Lactobacillales;f__Lactobacillaceae;g__Lactobacillus;s__Lactobacillus johnsonii	16907	18826	Strict	1184.86	antibiotic target protection	tet(W/N/W)	tetracycline antibiotic	PI_266_7	16907	18820	tet	TetM/TetW/TetO/TetS family tetracycline resistance ribosomal protection protein	core	TETRACYCLINE	TETRACYCLINE	BLASTX	638	639	99.84	92.79	638	WP_204313011.1	tetracycline resistance ribosomal protection mosaic protein Tet(W/32/O)										PI_269	Colon_Digesta	d__Bacteria;p__Firmicutes_A;c__Clostridia;o__Oscillospirales;f__Oscillospiraceae;g__Marseille-P3106;s__Marseille-P3106 sp900169975
PI_269_43_20	Colon_Digesta	d__Bacteria;p__Firmicutes_A;c__Clostridia;o__Oscillospirales;f__Oscillospiraceae;g__Marseille-P3106;s__Marseille-P3106 sp900169975	18991	20910	Strict	1243.41	antibiotic target protection	tet(W/N/W)	tetracycline antibiotic	PI_269_43	18991	20907	tet(W)	tetracycline resistance ribosomal protection protein Tet(W)	core	TETRACYCLINE	TETRACYCLINE	BLASTX	639	640	99.84	95.46	639	WP_063856422.1	tetracycline resistance ribosomal protection protein Tet(W)										PI_272	#N/A	#N/A
PI_272_3_106	#N/A	#N/A	103276	105195	Strict	1272.3	antibiotic target protection	tet(W/N/W)	tetracycline antibiotic	PI_272_3	103276	105192	tet(W/N/W)	tetracycline resistance ribosomal protection mosaic protein Tet(W/N/W)	core	TETRACYCLINE	TETRACYCLINE	BLASTX	639	639	100	96.24	639	WP_122634437.1	tetracycline resistance ribosomal protection mosaic protein Tet(W/N/W)										PI_272	#N/A	#N/A
PI_272_5_5	#N/A	#N/A	6243	6737	Strict	315.464	antibiotic inactivation	lnuC	lincosamide antibiotic	PI_272_5	6246	6737	lnu(C)	lincosamide nucleotidyltransferase Lnu(C)	core	LINCOSAMIDE	LINCOSAMIDE	BLASTX	164	164	100	91.46	164	WP_063851341.1	lincosamide nucleotidyltransferase Lnu(C)										PI_272	#N/A	#N/A
PI_272_58_1	#N/A	#N/A	1	399	Strict	269.24	antibiotic inactivation	lnuC	lincosamide antibiotic	PI_272_58	1	399	lnu(C)	lincosamide nucleotidyltransferase Lnu(C)	core	LINCOSAMIDE	LINCOSAMIDE	PARTIAL_CONTIG_ENDX	133	164	81.1	97.74	133	WP_063851341.1	lincosamide nucleotidyltransferase Lnu(C)										PI_276	Colon_Digesta	d__Bacteria;p__Firmicutes;c__Bacilli;o__Lactobacillales;f__Lactobacillaceae;g__Lactobacillus;s__Lactobacillus johnsonii
PI_276_0_101	Colon_Digesta	d__Bacteria;p__Firmicutes;c__Bacilli;o__Lactobacillales;f__Lactobacillaceae;g__Lactobacillus;s__Lactobacillus johnsonii	100307	100801	Strict	331.643	antibiotic inactivation	lnuC	lincosamide antibiotic	PI_276_0	100310	100801	lnu(C)	lincosamide nucleotidyltransferase Lnu(C)	core	LINCOSAMIDE	LINCOSAMIDE	BLASTX	164	164	100	97.56	164	WP_063851341.1	lincosamide nucleotidyltransferase Lnu(C)										PI_276	Colon_Digesta	d__Bacteria;p__Firmicutes;c__Bacilli;o__Lactobacillales;f__Lactobacillaceae;g__Lactobacillus;s__Lactobacillus johnsonii
PI_276_32_3	Colon_Digesta	d__Bacteria;p__Firmicutes;c__Bacilli;o__Lactobacillales;f__Lactobacillaceae;g__Lactobacillus;s__Lactobacillus johnsonii	1937	2581	Strict	424.861	antibiotic inactivation	vatE	streptogramin antibiotic; streptogramin A antibiotic	PI_276_32	1940	2581	vat(E)	streptogramin A O-acetyltransferase Vat(E)	core	STREPTOGRAMIN	STREPTOGRAMIN	BLASTX	214	214	100	99.53	214	WP_063856929.1	streptogramin A O-acetyltransferase Vat(E)										PI_276	Colon_Digesta	d__Bacteria;p__Firmicutes;c__Bacilli;o__Lactobacillales;f__Lactobacillaceae;g__Lactobacillus;s__Lactobacillus johnsonii
PI_276_7_39	Colon_Digesta	d__Bacteria;p__Firmicutes;c__Bacilli;o__Lactobacillales;f__Lactobacillaceae;g__Lactobacillus;s__Lactobacillus johnsonii	42210	44129	Strict	1184.86	antibiotic target protection	tet(W/N/W)	tetracycline antibiotic	PI_276_7	42216	44129	tet	TetM/TetW/TetO/TetS family tetracycline resistance ribosomal protection protein	core	TETRACYCLINE	TETRACYCLINE	BLASTX	638	639	99.84	92.79	638	WP_204313011.1	tetracycline resistance ribosomal protection mosaic protein Tet(W/32/O)										PI_277	Stool	d__Bacteria;p__Firmicutes;c__Bacilli;o__Lactobacillales;f__Lactobacillaceae;g__Lactobacillus;s__Lactobacillus johnsonii
PI_277_1_108	Stool	d__Bacteria;p__Firmicutes;c__Bacilli;o__Lactobacillales;f__Lactobacillaceae;g__Lactobacillus;s__Lactobacillus johnsonii	121299	121793	Strict	331.643	antibiotic inactivation	lnuC	lincosamide antibiotic	PI_277_1	121302	121793	lnu(C)	lincosamide nucleotidyltransferase Lnu(C)	core	LINCOSAMIDE	LINCOSAMIDE	BLASTX	164	164	100	97.56	164	WP_063851341.1	lincosamide nucleotidyltransferase Lnu(C)										PI_278	Colon_Digesta	d__Bacteria;p__Firmicutes_C;c__Negativicutes;o__Acidaminococcales;f__Acidaminococcaceae;g__Phascolarctobacterium_A;s__Phascolarctobacterium_A succinatutens
PI_278_30_3	Colon_Digesta	d__Bacteria;p__Firmicutes_C;c__Negativicutes;o__Acidaminococcales;f__Acidaminococcaceae;g__Phascolarctobacterium_A;s__Phascolarctobacterium_A succinatutens	3224	5143	Strict	1241.1	antibiotic target protection	tet(W/N/W)	tetracycline antibiotic	PI_278_30	3224	5140	tet(W)	tetracycline resistance ribosomal protection protein Tet(W)	core	TETRACYCLINE	TETRACYCLINE	BLASTX	639	639	100	99.69	639	WP_063856415.1	tetracycline resistance ribosomal protection protein Tet(W)										PI_278	Colon_Digesta	d__Bacteria;p__Firmicutes_C;c__Negativicutes;o__Acidaminococcales;f__Acidaminococcaceae;g__Phascolarctobacterium_A;s__Phascolarctobacterium_A succinatutens
PI_278_37_6	Colon_Digesta	d__Bacteria;p__Firmicutes_C;c__Negativicutes;o__Acidaminococcales;f__Acidaminococcaceae;g__Phascolarctobacterium_A;s__Phascolarctobacterium_A succinatutens	4350	5205	Perfect	558.525	antibiotic inactivation	ACI-1	cephalosporin; penam; penem	PI_278_37	4353	5204	blaACI-1	extended-spectrum class A beta-lactamase ACI-1	core	BETA-LACTAM	CEPHALOSPORIN	ALLELEX	284	284	100	100	284	WP_006555379.1	extended-spectrum class A beta-lactamase ACI-1										PI_278	Colon_Digesta	d__Bacteria;p__Firmicutes_C;c__Negativicutes;o__Acidaminococcales;f__Acidaminococcaceae;g__Phascolarctobacterium_A;s__Phascolarctobacterium_A succinatutens
PI_278_47_1	Colon_Digesta	d__Bacteria;p__Firmicutes_C;c__Negativicutes;o__Acidaminococcales;f__Acidaminococcaceae;g__Phascolarctobacterium_A;s__Phascolarctobacterium_A succinatutens	1	462	Strict	312.383	antibiotic inactivation	lnuC	lincosamide antibiotic	PI_278_47	1	462	lnu(C)	lincosamide nucleotidyltransferase Lnu(C)	core	LINCOSAMIDE	LINCOSAMIDE	BLASTX	154	164	93.9	98.05	154	WP_063851341.1	lincosamide nucleotidyltransferase Lnu(C)										PI_280	Colon_Digesta	d__Bacteria;p__Firmicutes_A;c__Clostridia;o__Lachnospirales;f__Lachnospiraceae;g__Bariatricus;s__Bariatricus sp004560705
PI_280_0_126	Colon_Digesta	d__Bacteria;p__Firmicutes_A;c__Clostridia;o__Lachnospirales;f__Lachnospiraceae;g__Bariatricus;s__Bariatricus sp004560705	138725	139198	Strict	315.464	antibiotic target replacement	dfrF	diaminopyrimidine antibiotic	PI_280_0	138731	139198	dfrF	trimethoprim-resistant dihydrofolate reductase DfrF	core	TRIMETHOPRIM	TRIMETHOPRIM	BLASTX	156	164	95.12	100	156	WP_002322211.1	trimethoprim-resistant dihydrofolate reductase DfrF										PI_280	Colon_Digesta	d__Bacteria;p__Firmicutes_A;c__Clostridia;o__Lachnospirales;f__Lachnospiraceae;g__Bariatricus;s__Bariatricus sp004560705
PI_280_18_64	Colon_Digesta	d__Bacteria;p__Firmicutes_A;c__Clostridia;o__Lachnospirales;f__Lachnospiraceae;g__Bariatricus;s__Bariatricus sp004560705	66312	68231	Perfect	1314.67	antibiotic target protection	tetW	tetracycline antibiotic	PI_280_18	66312	68228	tet(W)	tetracycline resistance ribosomal protection protein Tet(W)	core	TETRACYCLINE	TETRACYCLINE	EXACTX	639	639	100	100	639	WP_002586627.1	tetracycline resistance ribosomal protection protein Tet(W)										PI_280	Colon_Digesta	d__Bacteria;p__Firmicutes_A;c__Clostridia;o__Lachnospirales;f__Lachnospiraceae;g__Bariatricus;s__Bariatricus sp004560705
PI_280_23_21	Colon_Digesta	d__Bacteria;p__Firmicutes_A;c__Clostridia;o__Lachnospirales;f__Lachnospiraceae;g__Bariatricus;s__Bariatricus sp004560705	18918	19826	Strict	573.933	antibiotic inactivation	aad(6)	aminoglycoside antibiotic	PI_280_23	18918	19823	ant(6)-Ia	aminoglycoside nucleotidyltransferase ANT(6)-Ia	core	AMINOGLYCOSIDE	STREPTOMYCIN	EXACTX	302	302	100	100	302	WP_001255866.1	aminoglycoside nucleotidyltransferase ANT(6)-Ia										PI_280	Colon_Digesta	d__Bacteria;p__Firmicutes_A;c__Clostridia;o__Lachnospirales;f__Lachnospiraceae;g__Bariatricus;s__Bariatricus sp004560705
PI_280_23_25	Colon_Digesta	d__Bacteria;p__Firmicutes_A;c__Clostridia;o__Lachnospirales;f__Lachnospiraceae;g__Bariatricus;s__Bariatricus sp004560705	21826	22620	Perfect	536.184	antibiotic inactivation	APH(3')-IIIa	aminoglycoside antibiotic	PI_280_23	21826	22617	aph(3')-IIIa	aminoglycoside O-phosphotransferase APH(3')-IIIa	core	AMINOGLYCOSIDE	AMIKACIN/KANAMYCIN	EXACTX	264	264	100	100	264	WP_001096887.1	aminoglycoside O-phosphotransferase APH(3')-IIIa										PI_280	Colon_Digesta	d__Bacteria;p__Firmicutes_A;c__Clostridia;o__Lachnospirales;f__Lachnospiraceae;g__Bariatricus;s__Bariatricus sp004560705
PI_280_55_1	Colon_Digesta	d__Bacteria;p__Firmicutes_A;c__Clostridia;o__Lachnospirales;f__Lachnospiraceae;g__Bariatricus;s__Bariatricus sp004560705	1	1548	Strict	732.25	antibiotic target protection	tet(W/N/W)	tetracycline antibiotic	PI_280_55	1	1545	tet	TetM/TetW/TetO/TetS family tetracycline resistance ribosomal protection protein	core	TETRACYCLINE	TETRACYCLINE	PARTIAL_CONTIG_ENDX	515	639	80.59	92.62	515	WP_012669445.1	tetracycline resistance ribosomal protection protein Tet(O)										PI_280	Colon_Digesta	d__Bacteria;p__Firmicutes_A;c__Clostridia;o__Lachnospirales;f__Lachnospiraceae;g__Bariatricus;s__Bariatricus sp004560705
PI_280_55_2	Colon_Digesta	d__Bacteria;p__Firmicutes_A;c__Clostridia;o__Lachnospirales;f__Lachnospiraceae;g__Bariatricus;s__Bariatricus sp004560705	1599	2819	Strict	793.497	antibiotic efflux	tet(40)	tetracycline antibiotic	PI_280_55	1599	2816	tet(40)	tetracycline efflux MFS transporter Tet(40)	core	TETRACYCLINE	TETRACYCLINE	BLASTX	406	406	100	99.01	406	WP_009247026.1	tetracycline efflux MFS transporter Tet(40)										PI_280	Colon_Digesta	d__Bacteria;p__Firmicutes_A;c__Clostridia;o__Lachnospirales;f__Lachnospiraceae;g__Bariatricus;s__Bariatricus sp004560705
PI_280_9_120	Colon_Digesta	d__Bacteria;p__Firmicutes_A;c__Clostridia;o__Lachnospirales;f__Lachnospiraceae;g__Bariatricus;s__Bariatricus sp004560705	116280	117014	Strict	492.656	antibiotic target alteration	ErmG	macrolide antibiotic; lincosamide antibiotic; streptogramin antibiotic; streptogramin A antibiotic; streptogramin B antibiotic	PI_280_9	116280	117011	erm(G)	23S rRNA (adenine(2058)-N(6))-methyltransferase Erm(G)	core	LINCOSAMIDE/MACROLIDE/STREPTOGRAMIN	ERYTHROMYCIN/LINCOSAMIDE/STREPTOGRAMIN/TYLOSIN	EXACTX	244	244	100	100	244	WP_014387027.1	23S rRNA (adenine(2058)-N(6))-methyltransferase Erm(G)										PI_282	Cecum_Digesta	d__Bacteria;p__Firmicutes;c__Bacilli;o__Lactobacillales;f__Lactobacillaceae;g__Limosilactobacillus;s__Limosilactobacillus mucosae
PI_282_0_288	Cecum_Digesta	d__Bacteria;p__Firmicutes;c__Bacilli;o__Lactobacillales;f__Lactobacillaceae;g__Limosilactobacillus;s__Limosilactobacillus mucosae	314911	315405	Strict	331.643	antibiotic inactivation	lnuC	lincosamide antibiotic	PI_282_0	314911	315402	lnu(C)	lincosamide nucleotidyltransferase Lnu(C)	core	LINCOSAMIDE	LINCOSAMIDE	BLASTX	164	164	100	97.56	164	WP_063851341.1	lincosamide nucleotidyltransferase Lnu(C)										PI_282	Cecum_Digesta	d__Bacteria;p__Firmicutes;c__Bacilli;o__Lactobacillales;f__Lactobacillaceae;g__Limosilactobacillus;s__Limosilactobacillus mucosae
PI_282_16_6	Cecum_Digesta	d__Bacteria;p__Firmicutes;c__Bacilli;o__Lactobacillales;f__Lactobacillaceae;g__Limosilactobacillus;s__Limosilactobacillus mucosae	6105	8024	Strict	1237.25	antibiotic target protection	tet(W/N/W)	tetracycline antibiotic	PI_282_16	6105	8021	tet(W)	tetracycline resistance ribosomal protection protein Tet(W)	core	TETRACYCLINE	TETRACYCLINE	BLASTX	639	639	100	99.22	639	WP_003672618.1	tetracycline resistance ribosomal protection protein Tet(W)										PI_283	Cecum_Digesta	d__Bacteria;p__Bacteroidota;c__Bacteroidia;o__Bacteroidales;f__Bacteroidaceae;g__Prevotella;s__Prevotella copri
PI_283_109_1	Cecum_Digesta	d__Bacteria;p__Bacteroidota;c__Bacteroidia;o__Bacteroidales;f__Bacteroidaceae;g__Prevotella;s__Prevotella copri	188	1150	Strict	649.818	antibiotic inactivation	CfxA6	cephamycin	PI_283_109	188	1147	cfxA6	broad-spectrum class A beta-lactamase CfxA6	core	BETA-LACTAM	BETA-LACTAM	BLASTX	320	320	100	99.06	320	WP_117664257.1	broad-spectrum class A beta-lactamase CfxA6										PI_283	Cecum_Digesta	d__Bacteria;p__Bacteroidota;c__Bacteroidia;o__Bacteroidales;f__Bacteroidaceae;g__Prevotella;s__Prevotella copri
PI_283_88_1	Cecum_Digesta	d__Bacteria;p__Bacteroidota;c__Bacteroidia;o__Bacteroidales;f__Bacteroidaceae;g__Prevotella;s__Prevotella copri	30	1949	Strict	1286.94	antibiotic target protection	tetQ	tetracycline antibiotic	PI_283_88	33	1949	tet(Q)	tetracycline resistance ribosomal protection protein Tet(Q)	core	TETRACYCLINE	TETRACYCLINE	BLASTX	639	641	99.69	99.06	639	WP_063856407.1	tetracycline resistance ribosomal protection protein Tet(Q)										PI_285	Colon_Digesta	d__Bacteria;p__Actinobacteriota;c__Coriobacteriia;o__Coriobacteriales;f__Eggerthellaceae;g__Slackia_A;s__Slackia_A isoflavoniconvertens
PI_285_12_52	Colon_Digesta	d__Bacteria;p__Actinobacteriota;c__Coriobacteriia;o__Coriobacteriales;f__Eggerthellaceae;g__Slackia_A;s__Slackia_A isoflavoniconvertens	53944	55863	Strict	1246.11	antibiotic target protection	tet(W/N/W)	tetracycline antibiotic	PI_285_12	53947	55863	tet(W)	tetracycline resistance ribosomal protection protein Tet(W)	core	TETRACYCLINE	TETRACYCLINE	BLASTX	639	639	100	97.81	639	WP_063856415.1	tetracycline resistance ribosomal protection protein Tet(W)										PI_286	Colon_Mucosa	d__Bacteria;p__Bacteroidota;c__Bacteroidia;o__Bacteroidales;f__Bacteroidaceae;g__Prevotella;s__Prevotella sp900546535
PI_286_0_299	Colon_Mucosa	d__Bacteria;p__Bacteroidota;c__Bacteroidia;o__Bacteroidales;f__Bacteroidaceae;g__Prevotella;s__Prevotella sp900546535	356551	357546	Strict	671.389	antibiotic inactivation	CfxA6	cephamycin	PI_286_0	356584	357543	cfxA6	broad-spectrum class A beta-lactamase CfxA6	core	BETA-LACTAM	BETA-LACTAM	BLASTX	320	320	100	99.38	320	WP_117664257.1	broad-spectrum class A beta-lactamase CfxA6										PI_286	Colon_Mucosa	d__Bacteria;p__Bacteroidota;c__Bacteroidia;o__Bacteroidales;f__Bacteroidaceae;g__Prevotella;s__Prevotella sp900546535
PI_286_79_1	Colon_Mucosa	d__Bacteria;p__Bacteroidota;c__Bacteroidia;o__Bacteroidales;f__Bacteroidaceae;g__Prevotella;s__Prevotella sp900546535	163	2136	Strict	1327.77	antibiotic target protection	tetQ	tetracycline antibiotic	PI_286_79	211	2133	tet(Q)	tetracycline resistance ribosomal protection protein Tet(Q)	core	TETRACYCLINE	TETRACYCLINE	BLASTX	641	641	100	97.97	641	WP_002560998.1	tetracycline resistance ribosomal protection protein Tet(Q)										PI_290	Colon_Digesta	d__Bacteria;p__Bacteroidota;c__Bacteroidia;o__Bacteroidales;f__Marinifilaceae;g__Butyricimonas;s__Butyricimonas virosa
PI_290_32_4	Colon_Digesta	d__Bacteria;p__Bacteroidota;c__Bacteroidia;o__Bacteroidales;f__Marinifilaceae;g__Butyricimonas;s__Butyricimonas virosa	4461	6386	Strict	1281.54	antibiotic target protection	tetQ	tetracycline antibiotic	PI_290_32	4464	6386	tet(Q)	tetracycline resistance ribosomal protection protein Tet(Q)	core	TETRACYCLINE	TETRACYCLINE	BLASTX	641	641	100	99.53	641	WP_063856407.1	tetracycline resistance ribosomal protection protein Tet(Q)										PI_290	Colon_Digesta	d__Bacteria;p__Bacteroidota;c__Bacteroidia;o__Bacteroidales;f__Marinifilaceae;g__Butyricimonas;s__Butyricimonas virosa
PI_290_35_12	Colon_Digesta	d__Bacteria;p__Bacteroidota;c__Bacteroidia;o__Bacteroidales;f__Marinifilaceae;g__Butyricimonas;s__Butyricimonas virosa	9850	11055	Strict	792.727	antibiotic efflux	Mef(En2)	macrolide antibiotic	PI_290_35	9853	11055	mef(En2)	macrolide efflux MFS transporter Mef(En2)	core	MACROLIDE	MACROLIDE	BLASTX	401	401	100	99.5	401	WP_063853729.1	macrolide efflux MFS transporter Mef(En2)										PI_291	Colon_Digesta	d__Bacteria;p__Firmicutes_A;c__Clostridia;o__Oscillospirales;f__Oscillospiraceae;g__Pseudoscilispira;s__
PI_291_24_3	Colon_Digesta	d__Bacteria;p__Firmicutes_A;c__Clostridia;o__Oscillospirales;f__Oscillospiraceae;g__Pseudoscilispira;s__	2354	4273	Strict	1243.02	antibiotic target protection	tet(W/N/W)	tetracycline antibiotic	PI_291_24	2357	4273	tet(W)	tetracycline resistance ribosomal protection protein Tet(W)	core	TETRACYCLINE	TETRACYCLINE	BLASTX	639	640	99.84	95.62	639	WP_063856422.1	tetracycline resistance ribosomal protection protein Tet(W)										PI_293	Colon_Digesta	d__Bacteria;p__Firmicutes_A;c__Clostridia;o__Peptostreptococcales;f__Anaerovoracaceae;g__VUNA01;s__VUNA01 sp002299625
PI_293_11_23	Colon_Digesta	d__Bacteria;p__Firmicutes_A;c__Clostridia;o__Peptostreptococcales;f__Anaerovoracaceae;g__VUNA01;s__VUNA01 sp002299625	22004	22498	Strict	315.464	antibiotic inactivation	lnuC	lincosamide antibiotic	PI_293_11	22007	22498	lnu(C)	lincosamide nucleotidyltransferase Lnu(C)	core	LINCOSAMIDE	LINCOSAMIDE	BLASTX	164	164	100	91.46	164	WP_063851341.1	lincosamide nucleotidyltransferase Lnu(C)										PI_293	Colon_Digesta	d__Bacteria;p__Firmicutes_A;c__Clostridia;o__Peptostreptococcales;f__Anaerovoracaceae;g__VUNA01;s__VUNA01 sp002299625
PI_293_2_66	Colon_Digesta	d__Bacteria;p__Firmicutes_A;c__Clostridia;o__Peptostreptococcales;f__Anaerovoracaceae;g__VUNA01;s__VUNA01 sp002299625	75601	77520	Strict	1253.43	antibiotic target protection	tet(W/N/W)	tetracycline antibiotic	PI_293_2	75604	77520	tet(W)	tetracycline resistance ribosomal protection protein Tet(W)	core	TETRACYCLINE	TETRACYCLINE	BLASTX	639	639	100	99.22	639	WP_063856418.1	tetracycline resistance ribosomal protection protein Tet(W)										PI_293	Colon_Digesta	d__Bacteria;p__Firmicutes_A;c__Clostridia;o__Peptostreptococcales;f__Anaerovoracaceae;g__VUNA01;s__VUNA01 sp002299625
PI_293_22_1	Colon_Digesta	d__Bacteria;p__Firmicutes_A;c__Clostridia;o__Peptostreptococcales;f__Anaerovoracaceae;g__VUNA01;s__VUNA01 sp002299625	404	1207	Strict	539.65	antibiotic inactivation	lnuB	lincosamide antibiotic	PI_293_22	407	1207	lnu(B)	lincosamide nucleotidyltransferase Lnu(B)	core	LINCOSAMIDE	LINCOSAMIDE	BLASTX	267	267	100	99.25	267	WP_002294514.1	lincosamide nucleotidyltransferase Lnu(B)										PI_294	Colon_Digesta	d__Bacteria;p__Synergistota;c__Synergistia;o__Synergistales;f__Synergistaceae;g__Cloacibacillus;s__Cloacibacillus porcorum
PI_294_32_17	Colon_Digesta	d__Bacteria;p__Synergistota;c__Synergistia;o__Synergistales;f__Synergistaceae;g__Cloacibacillus;s__Cloacibacillus porcorum	12062	13981	Perfect	1314.67	antibiotic target protection	tetW	tetracycline antibiotic	PI_294_32	12065	13981	tet(W)	tetracycline resistance ribosomal protection protein Tet(W)	core	TETRACYCLINE	TETRACYCLINE	EXACTX	639	639	100	100	639	WP_002586627.1	tetracycline resistance ribosomal protection protein Tet(W)										PI_296	Colon_Digesta	d__Bacteria;p__Firmicutes_A;c__Clostridia;o__Lachnospirales;f__Lachnospiraceae;g__Coprococcus_A;s__Coprococcus_A catus
PI_296_14_11	Colon_Digesta	d__Bacteria;p__Firmicutes_A;c__Clostridia;o__Lachnospirales;f__Lachnospiraceae;g__Coprococcus_A;s__Coprococcus_A catus	15155	17074	Strict	1215.29	antibiotic target protection	tetO	tetracycline antibiotic	PI_296_14	15155	17071	tet(O)	tetracycline resistance ribosomal protection protein Tet(O)	core	TETRACYCLINE	TETRACYCLINE	BLASTX	639	639	100	91.86	639	WP_000691759.1	tetracycline resistance ribosomal protection protein Tet(O)										PI_296	Colon_Digesta	d__Bacteria;p__Firmicutes_A;c__Clostridia;o__Lachnospirales;f__Lachnospiraceae;g__Coprococcus_A;s__Coprococcus_A catus
PI_296_14_17	Colon_Digesta	d__Bacteria;p__Firmicutes_A;c__Clostridia;o__Lachnospirales;f__Lachnospiraceae;g__Coprococcus_A;s__Coprococcus_A catus	21682	22476	Perfect	536.184	antibiotic inactivation	APH(3')-IIIa	aminoglycoside antibiotic	PI_296_14	21685	22476	aph(3')-IIIa	aminoglycoside O-phosphotransferase APH(3')-IIIa	core	AMINOGLYCOSIDE	AMIKACIN/KANAMYCIN	EXACTX	264	264	100	100	264	WP_001096887.1	aminoglycoside O-phosphotransferase APH(3')-IIIa										PI_296	Colon_Digesta	d__Bacteria;p__Firmicutes_A;c__Clostridia;o__Lachnospirales;f__Lachnospiraceae;g__Coprococcus_A;s__Coprococcus_A catus
PI_296_14_18	Colon_Digesta	d__Bacteria;p__Firmicutes_A;c__Clostridia;o__Lachnospirales;f__Lachnospiraceae;g__Coprococcus_A;s__Coprococcus_A catus	22569	23111	Strict	370.548	antibiotic inactivation	SAT-4	nucleoside antibiotic	PI_296_14	22572	23111	sat4	streptothricin N-acetyltransferase Sat4	core	STREPTOTHRICIN	STREPTOTHRICIN	EXACTX	180	180	100	100	180	WP_000627290.1	streptothricin N-acetyltransferase Sat4										PI_296	Colon_Digesta	d__Bacteria;p__Firmicutes_A;c__Clostridia;o__Lachnospirales;f__Lachnospiraceae;g__Coprococcus_A;s__Coprococcus_A catus
PI_296_14_19	Colon_Digesta	d__Bacteria;p__Firmicutes_A;c__Clostridia;o__Lachnospirales;f__Lachnospiraceae;g__Coprococcus_A;s__Coprococcus_A catus	23108	24016	Strict	573.933	antibiotic inactivation	aad(6)	aminoglycoside antibiotic	PI_296_14	23111	24016	ant(6)-Ia	aminoglycoside nucleotidyltransferase ANT(6)-Ia	core	AMINOGLYCOSIDE	STREPTOMYCIN	EXACTX	302	302	100	100	302	WP_001255866.1	aminoglycoside nucleotidyltransferase ANT(6)-Ia										PI_296	Colon_Digesta	d__Bacteria;p__Firmicutes_A;c__Clostridia;o__Lachnospirales;f__Lachnospiraceae;g__Coprococcus_A;s__Coprococcus_A catus
PI_296_33_31	Colon_Digesta	d__Bacteria;p__Firmicutes_A;c__Clostridia;o__Lachnospirales;f__Lachnospiraceae;g__Coprococcus_A;s__Coprococcus_A catus	19762	20982	Strict	786.949	antibiotic efflux	tet(40)	tetracycline antibiotic	PI_296_33	19765	20982	tet(40)	tetracycline efflux MFS transporter Tet(40)	core	TETRACYCLINE	TETRACYCLINE	BLASTX	406	406	100	99.75	406	WP_009247026.1	tetracycline efflux MFS transporter Tet(40)										PI_297	Colon_Digesta	d__Bacteria;p__Actinobacteriota;c__Coriobacteriia;o__Coriobacteriales;f__Coriobacteriaceae;g__Collinsella;s__Collinsella sp002391315
PI_297_17_17	Colon_Digesta	d__Bacteria;p__Actinobacteriota;c__Coriobacteriia;o__Coriobacteriales;f__Coriobacteriaceae;g__Collinsella;s__Collinsella sp002391315	24593	26512	Strict	1253.43	antibiotic target protection	tet(W/N/W)	tetracycline antibiotic	PI_297_17	24599	26512	tet(W)	tetracycline resistance ribosomal protection protein Tet(W)	core	TETRACYCLINE	TETRACYCLINE	BLASTX	638	640	99.69	96.87	638	WP_063856422.1	tetracycline resistance ribosomal protection protein Tet(W)										PI_301	Colon_Digesta	d__Bacteria;p__Firmicutes_A;c__Clostridia;o__Lachnospirales;f__Lachnospiraceae;g__Coprococcus_A;s__Coprococcus_A catus
PI_301_12_7	Colon_Digesta	d__Bacteria;p__Firmicutes_A;c__Clostridia;o__Lachnospirales;f__Lachnospiraceae;g__Coprococcus_A;s__Coprococcus_A catus	6527	8446	Strict	1297.34	antibiotic target protection	tetO	tetracycline antibiotic	PI_301_12	6527	8443	tet(O)	tetracycline resistance ribosomal protection protein Tet(O)	core	TETRACYCLINE	TETRACYCLINE	BLASTX	639	639	100	98.75	639	WP_063856405.1	tetracycline resistance ribosomal protection protein Tet(O)										PI_303	Stool	d__Bacteria;p__Actinobacteriota;c__Coriobacteriia;o__Coriobacteriales;f__Coriobacteriaceae;g__Collinsella;s__Collinsella sp002391315
PI_303_2_58	Stool	d__Bacteria;p__Actinobacteriota;c__Coriobacteriia;o__Coriobacteriales;f__Coriobacteriaceae;g__Collinsella;s__Collinsella sp002391315	70879	72798	Strict	1241.48	antibiotic target protection	tet(W/N/W)	tetracycline antibiotic	PI_303_2	70882	72798	tet(W)	tetracycline resistance ribosomal protection protein Tet(W)	core	TETRACYCLINE	TETRACYCLINE	BLASTX	639	639	100	97.81	639	WP_063856415.1	tetracycline resistance ribosomal protection protein Tet(W)										PI_304	Stool	d__Bacteria;p__Firmicutes_A;c__Clostridia;o__Lachnospirales;f__Lachnospiraceae;g__Mediterraneibacter;s__Mediterraneibacter faecis
PI_304_17_45	Stool	d__Bacteria;p__Firmicutes_A;c__Clostridia;o__Lachnospirales;f__Lachnospiraceae;g__Mediterraneibacter;s__Mediterraneibacter faecis	39263	41182	Strict	1218.76	antibiotic target protection	tetO	tetracycline antibiotic	PI_304_17	39263	41179	tet(O)	tetracycline resistance ribosomal protection protein Tet(O)	core	TETRACYCLINE	TETRACYCLINE	BLASTX	639	639	100	92.02	639	WP_014636291.1	tetracycline resistance ribosomal protection protein Tet(O)										PI_304	Stool	d__Bacteria;p__Firmicutes_A;c__Clostridia;o__Lachnospirales;f__Lachnospiraceae;g__Mediterraneibacter;s__Mediterraneibacter faecis
PI_304_17_46	Stool	d__Bacteria;p__Firmicutes_A;c__Clostridia;o__Lachnospirales;f__Lachnospiraceae;g__Mediterraneibacter;s__Mediterraneibacter faecis	41233	42453	Strict	786.949	antibiotic efflux	tet(40)	tetracycline antibiotic	PI_304_17	41233	42450	tet(40)	tetracycline efflux MFS transporter Tet(40)	core	TETRACYCLINE	TETRACYCLINE	BLASTX	406	406	100	99.01	406	WP_009247026.1	tetracycline efflux MFS transporter Tet(40)										PI_304	Stool	d__Bacteria;p__Firmicutes_A;c__Clostridia;o__Lachnospirales;f__Lachnospiraceae;g__Mediterraneibacter;s__Mediterraneibacter faecis
PI_304_3_184	Stool	d__Bacteria;p__Firmicutes_A;c__Clostridia;o__Lachnospirales;f__Lachnospiraceae;g__Mediterraneibacter;s__Mediterraneibacter faecis	210920	211393	Strict	315.464	antibiotic target replacement	dfrF	diaminopyrimidine antibiotic	PI_304_3	210920	211387	dfrF	trimethoprim-resistant dihydrofolate reductase DfrF	core	TRIMETHOPRIM	TRIMETHOPRIM	BLASTX	156	164	95.12	100	156	WP_002322211.1	trimethoprim-resistant dihydrofolate reductase DfrF										PI_305	Colon_Digesta	d__Bacteria;p__Firmicutes;c__Bacilli;o__Lactobacillales;f__Lactobacillaceae;g__Lactobacillus;s__Lactobacillus johnsonii
PI_305_24_19	Colon_Digesta	d__Bacteria;p__Firmicutes;c__Bacilli;o__Lactobacillales;f__Lactobacillaceae;g__Lactobacillus;s__Lactobacillus johnsonii	22880	24799	Strict	1184.86	antibiotic target protection	tet(W/N/W)	tetracycline antibiotic	PI_305_24	22880	24793	tet	TetM/TetW/TetO/TetS family tetracycline resistance ribosomal protection protein	core	TETRACYCLINE	TETRACYCLINE	BLASTX	638	639	99.84	92.79	638	WP_204313011.1	tetracycline resistance ribosomal protection mosaic protein Tet(W/32/O)										PI_305	Colon_Digesta	d__Bacteria;p__Firmicutes;c__Bacilli;o__Lactobacillales;f__Lactobacillaceae;g__Lactobacillus;s__Lactobacillus johnsonii
PI_305_38_26	Colon_Digesta	d__Bacteria;p__Firmicutes;c__Bacilli;o__Lactobacillales;f__Lactobacillaceae;g__Lactobacillus;s__Lactobacillus johnsonii	18687	19331	Strict	424.861	antibiotic inactivation	vatE	streptogramin antibiotic; streptogramin A antibiotic	PI_305_38	18687	19328	vat(E)	streptogramin A O-acetyltransferase Vat(E)	core	STREPTOGRAMIN	STREPTOGRAMIN	BLASTX	214	214	100	99.53	214	WP_063856929.1	streptogramin A O-acetyltransferase Vat(E)										PI_305	Colon_Digesta	d__Bacteria;p__Firmicutes;c__Bacilli;o__Lactobacillales;f__Lactobacillaceae;g__Lactobacillus;s__Lactobacillus johnsonii
PI_305_6_15	Colon_Digesta	d__Bacteria;p__Firmicutes;c__Bacilli;o__Lactobacillales;f__Lactobacillaceae;g__Lactobacillus;s__Lactobacillus johnsonii	9278	9772	Strict	331.643	antibiotic inactivation	lnuC	lincosamide antibiotic	PI_305_6	9278	9769	lnu(C)	lincosamide nucleotidyltransferase Lnu(C)	core	LINCOSAMIDE	LINCOSAMIDE	BLASTX	164	164	100	97.56	164	WP_063851341.1	lincosamide nucleotidyltransferase Lnu(C)										PI_307	Colon_Mucosa	d__Bacteria;p__Firmicutes_A;c__Clostridia;o__Lachnospirales;f__Lachnospiraceae;g__Fusicatenibacter;s__Fusicatenibacter saccharivorans
PI_307_40_7	Colon_Mucosa	d__Bacteria;p__Firmicutes_A;c__Clostridia;o__Lachnospirales;f__Lachnospiraceae;g__Fusicatenibacter;s__Fusicatenibacter saccharivorans	6833	8752	Strict	1297.34	antibiotic target protection	tetO	tetracycline antibiotic	PI_307_40	6833	8749	tet(O)	tetracycline resistance ribosomal protection protein Tet(O)	core	TETRACYCLINE	TETRACYCLINE	BLASTX	639	639	100	98.75	639	WP_063856405.1	tetracycline resistance ribosomal protection protein Tet(O)										PI_308	Colon_Digesta	d__Bacteria;p__Firmicutes;c__Bacilli;o__Lactobacillales;f__Streptococcaceae;g__Streptococcus;s__Streptococcus alactolyticus
PI_308_19_2	Colon_Digesta	d__Bacteria;p__Firmicutes;c__Bacilli;o__Lactobacillales;f__Streptococcaceae;g__Streptococcus;s__Streptococcus alactolyticus	1998	2801	Perfect	544.273	antibiotic target protection	lsaE	lincosamide antibiotic; streptogramin antibiotic; pleuromutilin antibiotic	PI_308_19	1998	2798	lnu(B)	lincosamide nucleotidyltransferase Lnu(B)	core	LINCOSAMIDE	LINCOSAMIDE	EXACTX	267	267	100	100	267	WP_002294514.1	lincosamide nucleotidyltransferase Lnu(B)										PI_308	Colon_Digesta	d__Bacteria;p__Firmicutes;c__Bacilli;o__Lactobacillales;f__Streptococcaceae;g__Streptococcus;s__Streptococcus alactolyticus
PI_308_19_7	Colon_Digesta	d__Bacteria;p__Firmicutes;c__Bacilli;o__Lactobacillales;f__Streptococcaceae;g__Streptococcus;s__Streptococcus alactolyticus	6270	7133	Perfect	585.104	antibiotic inactivation	ANT(6)-Ia	aminoglycoside antibiotic	PI_308_19	6270	7130	ant(6)-Ia	aminoglycoside nucleotidyltransferase ANT(6)-Ia	core	AMINOGLYCOSIDE	STREPTOMYCIN	EXACTX	287	287	100	100	287	WP_002294505.1	aminoglycoside nucleotidyltransferase ANT(6)-Ia										PI_310	Colon_Digesta	d__Bacteria;p__Bacteroidota;c__Bacteroidia;o__Bacteroidales;f__Bacteroidaceae;g__Prevotella;s__Prevotella copri_A
PI_310_7_2	Colon_Digesta	d__Bacteria;p__Bacteroidota;c__Bacteroidia;o__Bacteroidales;f__Bacteroidaceae;g__Prevotella;s__Prevotella copri_A	250	1245	Strict	667.537	antibiotic inactivation	CfxA6	cephamycin	PI_310_7	253	1212	cfxA6	broad-spectrum class A beta-lactamase CfxA6	core	BETA-LACTAM	BETA-LACTAM	BLASTX	320	320	100	99.06	320	WP_117664257.1	broad-spectrum class A beta-lactamase CfxA6										PI_310	Colon_Digesta	d__Bacteria;p__Bacteroidota;c__Bacteroidia;o__Bacteroidales;f__Bacteroidaceae;g__Prevotella;s__Prevotella copri_A
PI_310_82_1	Colon_Digesta	d__Bacteria;p__Bacteroidota;c__Bacteroidia;o__Bacteroidales;f__Bacteroidaceae;g__Prevotella;s__Prevotella copri_A	108	2075	Strict	1327.38	antibiotic target protection	tetQ	tetracycline antibiotic	PI_310_82	156	2072	tet(Q)	tetracycline resistance ribosomal protection protein Tet(Q)	core	TETRACYCLINE	TETRACYCLINE	BLASTX	639	641	99.69	97.97	639	WP_063856407.1	tetracycline resistance ribosomal protection protein Tet(Q)										PI_314	Stool	d__Bacteria;p__Firmicutes_A;c__Clostridia;o__Peptostreptococcales;f__Anaerovoracaceae;g__S5-A14a;s__
PI_314_17_15	Stool	d__Bacteria;p__Firmicutes_A;c__Clostridia;o__Peptostreptococcales;f__Anaerovoracaceae;g__S5-A14a;s__	13131	15050	Strict	1246.88	antibiotic target protection	tet(W/N/W)	tetracycline antibiotic	PI_314_17	13131	15047	tet(W)	tetracycline resistance ribosomal protection protein Tet(W)	core	TETRACYCLINE	TETRACYCLINE	EXACTX	639	639	100	100	639	WP_000691721.1	tetracycline resistance ribosomal protection protein Tet(W)										PI_314	Stool	d__Bacteria;p__Firmicutes_A;c__Clostridia;o__Peptostreptococcales;f__Anaerovoracaceae;g__S5-A14a;s__
PI_314_8_50	Stool	d__Bacteria;p__Firmicutes_A;c__Clostridia;o__Peptostreptococcales;f__Anaerovoracaceae;g__S5-A14a;s__	59122	59616	Strict	315.464	antibiotic inactivation	lnuC	lincosamide antibiotic	PI_314_8	59122	59613	lnu(C)	lincosamide nucleotidyltransferase Lnu(C)	core	LINCOSAMIDE	LINCOSAMIDE	BLASTX	164	164	100	91.46	164	WP_063851341.1	lincosamide nucleotidyltransferase Lnu(C)										PI_316	Cecum_Mucosa	d__Bacteria;p__Firmicutes;c__Bacilli;o__Lactobacillales;f__Lactobacillaceae;g__Limosilactobacillus;s__Limosilactobacillus reuteri
PI_316_67_8	Cecum_Mucosa	d__Bacteria;p__Firmicutes;c__Bacilli;o__Lactobacillales;f__Lactobacillaceae;g__Limosilactobacillus;s__Limosilactobacillus reuteri	7360	7845	Strict	326.25	antibiotic inactivation	lnuA	lincosamide antibiotic	PI_316_67	7360	7842	lnu(A)	lincosamide nucleotidyltransferase Lnu(A)	core	LINCOSAMIDE	LINCOSAMIDE	EXACTX	161	161	100	100	161	WP_001829870.1	lincosamide nucleotidyltransferase Lnu(A)										PI_317	Ileum_Mucosa	d__Bacteria;p__Firmicutes;c__Bacilli;o__Lactobacillales;f__Streptococcaceae;g__Streptococcus;s__Streptococcus alactolyticus
PI_317_13_3	Ileum_Mucosa	d__Bacteria;p__Firmicutes;c__Bacilli;o__Lactobacillales;f__Streptococcaceae;g__Streptococcus;s__Streptococcus alactolyticus	948	1742	Strict	535.413	antibiotic inactivation	APH(3')-IIIa	aminoglycoside antibiotic	PI_317_13	948	1739	aph(3')-IIIa	aminoglycoside O-phosphotransferase APH(3')-IIIa	core	AMINOGLYCOSIDE	AMIKACIN/KANAMYCIN	BLASTX	264	264	100	99.62	264	WP_001096887.1	aminoglycoside O-phosphotransferase APH(3')-IIIa										PI_317	Ileum_Mucosa	d__Bacteria;p__Firmicutes;c__Bacilli;o__Lactobacillales;f__Streptococcaceae;g__Streptococcus;s__Streptococcus alactolyticus
PI_317_42_5	Ileum_Mucosa	d__Bacteria;p__Firmicutes;c__Bacilli;o__Lactobacillales;f__Streptococcaceae;g__Streptococcus;s__Streptococcus alactolyticus	3448	4251	Perfect	544.273	antibiotic target protection	lsaE	lincosamide antibiotic; streptogramin antibiotic; pleuromutilin antibiotic	PI_317_42	3448	4248	lnu(B)	lincosamide nucleotidyltransferase Lnu(B)	core	LINCOSAMIDE	LINCOSAMIDE	EXACTX	267	267	100	100	267	WP_002294514.1	lincosamide nucleotidyltransferase Lnu(B)										PI_317	Ileum_Mucosa	d__Bacteria;p__Firmicutes;c__Bacilli;o__Lactobacillales;f__Streptococcaceae;g__Streptococcus;s__Streptococcus alactolyticus
PI_317_75_1	Ileum_Mucosa	d__Bacteria;p__Firmicutes;c__Bacilli;o__Lactobacillales;f__Streptococcaceae;g__Streptococcus;s__Streptococcus alactolyticus	3	509	Strict	346.28	antibiotic inactivation	ANT(6)-Ia	aminoglycoside antibiotic	PI_317_75	3	509	ant(6)-Ia	aminoglycoside nucleotidyltransferase ANT(6)-Ia	core	AMINOGLYCOSIDE	STREPTOMYCIN	PARTIAL_CONTIG_ENDX	169	302	55.96	100	169	WP_001255866.1	aminoglycoside nucleotidyltransferase ANT(6)-Ia										PI_318	Cecum_Mucosa	d__Bacteria;p__Firmicutes_C;c__Negativicutes;o__Veillonellales;f__Megasphaeraceae;g__Megasphaera;s__Megasphaera elsdenii
PI_318_14_74	Cecum_Mucosa	d__Bacteria;p__Firmicutes_C;c__Negativicutes;o__Veillonellales;f__Megasphaeraceae;g__Megasphaera;s__Megasphaera elsdenii	61410	62264	Strict	583.563	antibiotic inactivation	ACI-1	cephalosporin; penam; penem	PI_318_14	61413	62264	blaACI	ACI family class A beta-lactamase	core	BETA-LACTAM	CEPHALOSPORIN	BLASTX	284	284	100	99.65	284	WP_006555379.1	extended-spectrum class A beta-lactamase ACI-1										PI_318	Cecum_Mucosa	d__Bacteria;p__Firmicutes_C;c__Negativicutes;o__Veillonellales;f__Megasphaeraceae;g__Megasphaera;s__Megasphaera elsdenii
PI_318_66_1	Cecum_Mucosa	d__Bacteria;p__Firmicutes_C;c__Negativicutes;o__Veillonellales;f__Megasphaeraceae;g__Megasphaera;s__Megasphaera elsdenii	83	577	Strict	331.643	antibiotic inactivation	lnuC	lincosamide antibiotic	PI_318_66	86	577	lnu(C)	lincosamide nucleotidyltransferase Lnu(C)	core	LINCOSAMIDE	LINCOSAMIDE	BLASTX	164	164	100	97.56	164	WP_063851341.1	lincosamide nucleotidyltransferase Lnu(C)										PI_318	Cecum_Mucosa	d__Bacteria;p__Firmicutes_C;c__Negativicutes;o__Veillonellales;f__Megasphaeraceae;g__Megasphaera;s__Megasphaera elsdenii
PI_318_9_22	Cecum_Mucosa	d__Bacteria;p__Firmicutes_C;c__Negativicutes;o__Veillonellales;f__Megasphaeraceae;g__Megasphaera;s__Megasphaera elsdenii	16260	18179	Perfect	1314.67	antibiotic target protection	tetW	tetracycline antibiotic	PI_318_9	16263	18179	tet(W)	tetracycline resistance ribosomal protection protein Tet(W)	core	TETRACYCLINE	TETRACYCLINE	EXACTX	639	639	100	100	639	WP_002586627.1	tetracycline resistance ribosomal protection protein Tet(W)										PI_320	Cecum_Digesta	d__Bacteria;p__Firmicutes;c__Bacilli;o__Lactobacillales;f__Lactobacillaceae;g__Lactobacillus;s__Lactobacillus johnsonii
PI_320_1_14	Cecum_Digesta	d__Bacteria;p__Firmicutes;c__Bacilli;o__Lactobacillales;f__Lactobacillaceae;g__Lactobacillus;s__Lactobacillus johnsonii	9752	10246	Strict	331.643	antibiotic inactivation	lnuC	lincosamide antibiotic	PI_320_1	9752	10243	lnu(C)	lincosamide nucleotidyltransferase Lnu(C)	core	LINCOSAMIDE	LINCOSAMIDE	BLASTX	164	164	100	97.56	164	WP_063851341.1	lincosamide nucleotidyltransferase Lnu(C)										PI_320	Cecum_Digesta	d__Bacteria;p__Firmicutes;c__Bacilli;o__Lactobacillales;f__Lactobacillaceae;g__Lactobacillus;s__Lactobacillus johnsonii
PI_320_31_25	Cecum_Digesta	d__Bacteria;p__Firmicutes;c__Bacilli;o__Lactobacillales;f__Lactobacillaceae;g__Lactobacillus;s__Lactobacillus johnsonii	17092	17736	Strict	424.861	antibiotic inactivation	vatE	streptogramin antibiotic; streptogramin A antibiotic	PI_320_31	17092	17733	vat(E)	streptogramin A O-acetyltransferase Vat(E)	core	STREPTOGRAMIN	STREPTOGRAMIN	BLASTX	214	214	100	99.53	214	WP_063856929.1	streptogramin A O-acetyltransferase Vat(E)										PI_320	Cecum_Digesta	d__Bacteria;p__Firmicutes;c__Bacilli;o__Lactobacillales;f__Lactobacillaceae;g__Lactobacillus;s__Lactobacillus johnsonii
PI_320_7_19	Cecum_Digesta	d__Bacteria;p__Firmicutes;c__Bacilli;o__Lactobacillales;f__Lactobacillaceae;g__Lactobacillus;s__Lactobacillus johnsonii	22880	24799	Strict	1184.86	antibiotic target protection	tet(W/N/W)	tetracycline antibiotic	PI_320_7	22880	24793	tet	TetM/TetW/TetO/TetS family tetracycline resistance ribosomal protection protein	core	TETRACYCLINE	TETRACYCLINE	BLASTX	638	639	99.84	92.79	638	WP_204313011.1	tetracycline resistance ribosomal protection mosaic protein Tet(W/32/O)										PI_321	Cecum_Digesta	d__Bacteria;p__Firmicutes_C;c__Negativicutes;o__Acidaminococcales;f__Acidaminococcaceae;g__Acidaminococcus;s__Acidaminococcus fermentans
PI_321_15_11	Cecum_Digesta	d__Bacteria;p__Firmicutes_C;c__Negativicutes;o__Acidaminococcales;f__Acidaminococcaceae;g__Acidaminococcus;s__Acidaminococcus fermentans	11248	11742	Strict	333.183	antibiotic inactivation	lnuC	lincosamide antibiotic	PI_321_15	11248	11739	lnu(C)	lincosamide nucleotidyltransferase Lnu(C)	core	LINCOSAMIDE	LINCOSAMIDE	BLASTX	164	164	100	98.17	164	WP_063851341.1	lincosamide nucleotidyltransferase Lnu(C)										PI_321	Cecum_Digesta	d__Bacteria;p__Firmicutes_C;c__Negativicutes;o__Acidaminococcales;f__Acidaminococcaceae;g__Acidaminococcus;s__Acidaminococcus fermentans
PI_321_5_3	Cecum_Digesta	d__Bacteria;p__Firmicutes_C;c__Negativicutes;o__Acidaminococcales;f__Acidaminococcaceae;g__Acidaminococcus;s__Acidaminococcus fermentans	1851	3770	Strict	1239.94	antibiotic target protection	tet(W/N/W)	tetracycline antibiotic	PI_321_5	1854	3770	tet(W)	tetracycline resistance ribosomal protection protein Tet(W)	core	TETRACYCLINE	TETRACYCLINE	BLASTX	639	639	100	99.53	639	WP_063856415.1	tetracycline resistance ribosomal protection protein Tet(W)										PI_321	Cecum_Digesta	d__Bacteria;p__Firmicutes_C;c__Negativicutes;o__Acidaminococcales;f__Acidaminococcaceae;g__Acidaminococcus;s__Acidaminococcus fermentans
PI_321_7_53	Cecum_Digesta	d__Bacteria;p__Firmicutes_C;c__Negativicutes;o__Acidaminococcales;f__Acidaminococcaceae;g__Acidaminococcus;s__Acidaminococcus fermentans	42075	43994	Strict	1229.54	antibiotic target protection	tet(W/N/W)	tetracycline antibiotic	PI_321_7	42078	43994	tet(W)	tetracycline resistance ribosomal protection protein Tet(W)	core	TETRACYCLINE	TETRACYCLINE	BLASTX	639	639	100	99.69	639	WP_011526261.1	tetracycline resistance ribosomal protection protein Tet(W)										PI_322	Cecum_Digesta	d__Bacteria;p__Firmicutes;c__Bacilli;o__Lactobacillales;f__Lactobacillaceae;g__Lactobacillus;s__Lactobacillus johnsonii
PI_322_15_43	Cecum_Digesta	d__Bacteria;p__Firmicutes;c__Bacilli;o__Lactobacillales;f__Lactobacillaceae;g__Lactobacillus;s__Lactobacillus johnsonii	37801	38295	Strict	331.643	antibiotic inactivation	lnuC	lincosamide antibiotic	PI_322_15	37804	38295	lnu(C)	lincosamide nucleotidyltransferase Lnu(C)	core	LINCOSAMIDE	LINCOSAMIDE	BLASTX	164	164	100	97.56	164	WP_063851341.1	lincosamide nucleotidyltransferase Lnu(C)										PI_322	Cecum_Digesta	d__Bacteria;p__Firmicutes;c__Bacilli;o__Lactobacillales;f__Lactobacillaceae;g__Lactobacillus;s__Lactobacillus johnsonii
PI_322_32_26	Cecum_Digesta	d__Bacteria;p__Firmicutes;c__Bacilli;o__Lactobacillales;f__Lactobacillaceae;g__Lactobacillus;s__Lactobacillus johnsonii	18687	19331	Strict	424.861	antibiotic inactivation	vatE	streptogramin antibiotic; streptogramin A antibiotic	PI_322_32	18687	19328	vat(E)	streptogramin A O-acetyltransferase Vat(E)	core	STREPTOGRAMIN	STREPTOGRAMIN	BLASTX	214	214	100	99.53	214	WP_063856929.1	streptogramin A O-acetyltransferase Vat(E)										PI_322	Cecum_Digesta	d__Bacteria;p__Firmicutes;c__Bacilli;o__Lactobacillales;f__Lactobacillaceae;g__Lactobacillus;s__Lactobacillus johnsonii
PI_322_6_39	Cecum_Digesta	d__Bacteria;p__Firmicutes;c__Bacilli;o__Lactobacillales;f__Lactobacillaceae;g__Lactobacillus;s__Lactobacillus johnsonii	42210	44129	Strict	1184.86	antibiotic target protection	tet(W/N/W)	tetracycline antibiotic	PI_322_6	42216	44129	tet	TetM/TetW/TetO/TetS family tetracycline resistance ribosomal protection protein	core	TETRACYCLINE	TETRACYCLINE	BLASTX	638	639	99.84	92.79	638	WP_204313011.1	tetracycline resistance ribosomal protection mosaic protein Tet(W/32/O)										PI_324	Ileum_Mucosa	d__Bacteria;p__Firmicutes;c__Bacilli;o__Lactobacillales;f__Lactobacillaceae;g__Limosilactobacillus;s__Limosilactobacillus reuteri
PI_324_1_2	Ileum_Mucosa	d__Bacteria;p__Firmicutes;c__Bacilli;o__Lactobacillales;f__Lactobacillaceae;g__Limosilactobacillus;s__Limosilactobacillus reuteri	631	2556	Strict	1236.09	antibiotic target protection	tet(W/N/W)	tetracycline antibiotic	PI_324_1	643	2556	tet(W)	tetracycline resistance ribosomal protection protein Tet(W)	core	TETRACYCLINE	TETRACYCLINE	BLASTX	638	639	99.84	99.69	638	WP_003672618.1	tetracycline resistance ribosomal protection protein Tet(W)										PI_324	Ileum_Mucosa	d__Bacteria;p__Firmicutes;c__Bacilli;o__Lactobacillales;f__Lactobacillaceae;g__Limosilactobacillus;s__Limosilactobacillus reuteri
PI_324_73_2	Ileum_Mucosa	d__Bacteria;p__Firmicutes;c__Bacilli;o__Lactobacillales;f__Lactobacillaceae;g__Limosilactobacillus;s__Limosilactobacillus reuteri	555	1124	Strict	328.176	antibiotic inactivation	lnuA	lincosamide antibiotic	PI_324_73	558	1040	lnu(A)	lincosamide nucleotidyltransferase Lnu(A)	core	LINCOSAMIDE	LINCOSAMIDE	EXACTX	161	161	100	100	161	WP_001829870.1	lincosamide nucleotidyltransferase Lnu(A)										PI_329	Stool	d__Bacteria;p__Firmicutes;c__Bacilli;o__Lactobacillales;f__Lactobacillaceae;g__Lactobacillus;s__Lactobacillus johnsonii
PI_329_16_60	Stool	d__Bacteria;p__Firmicutes;c__Bacilli;o__Lactobacillales;f__Lactobacillaceae;g__Lactobacillus;s__Lactobacillus johnsonii	34752	35246	Strict	331.643	antibiotic inactivation	lnuC	lincosamide antibiotic	PI_329_16	34755	35246	lnu(C)	lincosamide nucleotidyltransferase Lnu(C)	core	LINCOSAMIDE	LINCOSAMIDE	BLASTX	164	164	100	97.56	164	WP_063851341.1	lincosamide nucleotidyltransferase Lnu(C)										PI_329	Stool	d__Bacteria;p__Firmicutes;c__Bacilli;o__Lactobacillales;f__Lactobacillaceae;g__Lactobacillus;s__Lactobacillus johnsonii
PI_329_23_6	Stool	d__Bacteria;p__Firmicutes;c__Bacilli;o__Lactobacillales;f__Lactobacillaceae;g__Lactobacillus;s__Lactobacillus johnsonii	7855	9231	Strict	890.952	antibiotic efflux	tet(L)	tetracycline antibiotic	PI_329_23	7858	9231	tet(L)	tetracycline efflux MFS transporter Tet(L)	core	TETRACYCLINE	TETRACYCLINE	BLASTX	458	458	100	98.47	458	WP_001574277.1	tetracycline efflux MFS transporter Tet(L)										PI_330	Stool	d__Bacteria;p__Firmicutes;c__Bacilli;o__Lactobacillales;f__Lactobacillaceae;g__Limosilactobacillus;s__Limosilactobacillus reuteri
PI_330_1_73	Stool	d__Bacteria;p__Firmicutes;c__Bacilli;o__Lactobacillales;f__Lactobacillaceae;g__Limosilactobacillus;s__Limosilactobacillus reuteri	80363	82282	Strict	1238.02	antibiotic target protection	tet(W/N/W)	tetracycline antibiotic	PI_330_1	80363	82279	tet(W)	tetracycline resistance ribosomal protection protein Tet(W)	core	TETRACYCLINE	TETRACYCLINE	BLASTX	639	639	100	99.84	639	WP_003672618.1	tetracycline resistance ribosomal protection protein Tet(W)										PI_330	Stool	d__Bacteria;p__Firmicutes;c__Bacilli;o__Lactobacillales;f__Lactobacillaceae;g__Limosilactobacillus;s__Limosilactobacillus reuteri
PI_330_51_14	Stool	d__Bacteria;p__Firmicutes;c__Bacilli;o__Lactobacillales;f__Lactobacillaceae;g__Limosilactobacillus;s__Limosilactobacillus reuteri	10742	11227	Strict	326.25	antibiotic inactivation	lnuA	lincosamide antibiotic	PI_330_51	10742	11224	lnu(A)	lincosamide nucleotidyltransferase Lnu(A)	core	LINCOSAMIDE	LINCOSAMIDE	EXACTX	161	161	100	100	161	WP_001829870.1	lincosamide nucleotidyltransferase Lnu(A)										PI_335	Colon_Digesta	d__Bacteria;p__Firmicutes;c__Bacilli;o__Lactobacillales;f__Lactobacillaceae;g__Limosilactobacillus;s__Limosilactobacillus reuteri
PI_335_67_2	Colon_Digesta	d__Bacteria;p__Firmicutes;c__Bacilli;o__Lactobacillales;f__Lactobacillaceae;g__Limosilactobacillus;s__Limosilactobacillus reuteri	1490	3418	Strict	1233.39	antibiotic target protection	tet(W/N/W)	tetracycline antibiotic	PI_335_67	1490	3400	tet(W)	tetracycline resistance ribosomal protection protein Tet(W)	core	TETRACYCLINE	TETRACYCLINE	BLASTX	637	639	99.69	99.53	637	WP_003672618.1	tetracycline resistance ribosomal protection protein Tet(W)										PI_335	Colon_Digesta	d__Bacteria;p__Firmicutes;c__Bacilli;o__Lactobacillales;f__Lactobacillaceae;g__Limosilactobacillus;s__Limosilactobacillus reuteri
PI_335_67_6	Colon_Digesta	d__Bacteria;p__Firmicutes;c__Bacilli;o__Lactobacillales;f__Lactobacillaceae;g__Limosilactobacillus;s__Limosilactobacillus reuteri	5215	5700	Strict	326.25	antibiotic inactivation	lnuA	lincosamide antibiotic	PI_335_67	5215	5697	lnu(A)	lincosamide nucleotidyltransferase Lnu(A)	core	LINCOSAMIDE	LINCOSAMIDE	EXACTX	161	161	100	100	161	WP_001829870.1	lincosamide nucleotidyltransferase Lnu(A)										PI_349	Colon_Digesta	d__Bacteria;p__Desulfobacterota_I;c__Desulfovibrionia;o__Desulfovibrionales;f__Desulfovibrionaceae;g__Desulfovibrio;s__Desulfovibrio sp900556755
PI_349_22_1	Colon_Digesta	d__Bacteria;p__Desulfobacterota_I;c__Desulfovibrionia;o__Desulfovibrionales;f__Desulfovibrionaceae;g__Desulfovibrio;s__Desulfovibrio sp900556755	1	1365	Strict	873.233	antibiotic target protection	tet(W/N/W)	tetracycline antibiotic	PI_349_22	1	1362	tet	TetM/TetW/TetO/TetS family tetracycline resistance ribosomal protection protein	core	TETRACYCLINE	TETRACYCLINE	PARTIAL_CONTIG_ENDX	454	640	70.94	93.83	454	WP_063856422.1	tetracycline resistance ribosomal protection protein Tet(W)										PI_349	Colon_Digesta	d__Bacteria;p__Desulfobacterota_I;c__Desulfovibrionia;o__Desulfovibrionales;f__Desulfovibrionaceae;g__Desulfovibrio;s__Desulfovibrio sp900556755
PI_349_24_1	Colon_Digesta	d__Bacteria;p__Desulfobacterota_I;c__Desulfovibrionia;o__Desulfovibrionales;f__Desulfovibrionaceae;g__Desulfovibrio;s__Desulfovibrio sp900556755	82	576	Strict	333.183	antibiotic inactivation	lnuC	lincosamide antibiotic	PI_349_24	85	576	lnu(C)	lincosamide nucleotidyltransferase Lnu(C)	core	LINCOSAMIDE	LINCOSAMIDE	BLASTX	164	164	100	98.17	164	WP_063851341.1	lincosamide nucleotidyltransferase Lnu(C)										PI_350	Colon_Digesta	d__Bacteria;p__Firmicutes_A;c__Clostridia;o__Lachnospirales;f__Lachnospiraceae;g__Mediterraneibacter;s__Mediterraneibacter faecis
PI_350_19_15	Colon_Digesta	d__Bacteria;p__Firmicutes_A;c__Clostridia;o__Lachnospirales;f__Lachnospiraceae;g__Mediterraneibacter;s__Mediterraneibacter faecis	11573	12793	Strict	786.949	antibiotic efflux	tet(40)	tetracycline antibiotic	PI_350_19	11576	12793	tet(40)	tetracycline efflux MFS transporter Tet(40)	core	TETRACYCLINE	TETRACYCLINE	BLASTX	406	406	100	99.01	406	WP_009247026.1	tetracycline efflux MFS transporter Tet(40)										PI_350	Colon_Digesta	d__Bacteria;p__Firmicutes_A;c__Clostridia;o__Lachnospirales;f__Lachnospiraceae;g__Mediterraneibacter;s__Mediterraneibacter faecis
PI_350_19_16	Colon_Digesta	d__Bacteria;p__Firmicutes_A;c__Clostridia;o__Lachnospirales;f__Lachnospiraceae;g__Mediterraneibacter;s__Mediterraneibacter faecis	12844	14763	Strict	1218.76	antibiotic target protection	tetO	tetracycline antibiotic	PI_350_19	12847	14763	tet(O)	tetracycline resistance ribosomal protection protein Tet(O)	core	TETRACYCLINE	TETRACYCLINE	BLASTX	639	639	100	92.02	639	WP_014636291.1	tetracycline resistance ribosomal protection protein Tet(O)										PI_350	Colon_Digesta	d__Bacteria;p__Firmicutes_A;c__Clostridia;o__Lachnospirales;f__Lachnospiraceae;g__Mediterraneibacter;s__Mediterraneibacter faecis
PI_350_2_58	Colon_Digesta	d__Bacteria;p__Firmicutes_A;c__Clostridia;o__Lachnospirales;f__Lachnospiraceae;g__Mediterraneibacter;s__Mediterraneibacter faecis	58540	59013	Strict	315.464	antibiotic target replacement	dfrF	diaminopyrimidine antibiotic	PI_350_2	58546	59013	dfrF	trimethoprim-resistant dihydrofolate reductase DfrF	core	TRIMETHOPRIM	TRIMETHOPRIM	BLASTX	156	164	95.12	100	156	WP_002322211.1	trimethoprim-resistant dihydrofolate reductase DfrF										PI_354	Colon_Mucosa	d__Bacteria;p__Firmicutes_C;c__Negativicutes;o__Veillonellales;f__Megasphaeraceae;g__Megasphaera;s__Megasphaera elsdenii
PI_354_18_47	Colon_Mucosa	d__Bacteria;p__Firmicutes_C;c__Negativicutes;o__Veillonellales;f__Megasphaeraceae;g__Megasphaera;s__Megasphaera elsdenii	42949	43761	Strict	553.903	antibiotic inactivation	ACI-1	cephalosporin; penam; penem	PI_354_18	42952	43803	blaACI	ACI family class A beta-lactamase	core	BETA-LACTAM	CEPHALOSPORIN	BLASTX	284	284	100	99.65	284	WP_006555379.1	extended-spectrum class A beta-lactamase ACI-1										PI_354	Colon_Mucosa	d__Bacteria;p__Firmicutes_C;c__Negativicutes;o__Veillonellales;f__Megasphaeraceae;g__Megasphaera;s__Megasphaera elsdenii
PI_354_25_22	Colon_Mucosa	d__Bacteria;p__Firmicutes_C;c__Negativicutes;o__Veillonellales;f__Megasphaeraceae;g__Megasphaera;s__Megasphaera elsdenii	17603	18097	Strict	333.183	antibiotic inactivation	lnuC	lincosamide antibiotic	PI_354_25	17603	18094	lnu(C)	lincosamide nucleotidyltransferase Lnu(C)	core	LINCOSAMIDE	LINCOSAMIDE	BLASTX	164	164	100	98.17	164	WP_063851341.1	lincosamide nucleotidyltransferase Lnu(C)										PI_357	Cecum_Digesta	d__Bacteria;p__Firmicutes_C;c__Negativicutes;o__Selenomonadales;f__Selenomonadaceae;g__Mitsuokella;s__Mitsuokella multacida
PI_357_8_13	Cecum_Digesta	d__Bacteria;p__Firmicutes_C;c__Negativicutes;o__Selenomonadales;f__Selenomonadaceae;g__Mitsuokella;s__Mitsuokella multacida	13916	15835	Strict	1243.41	antibiotic target protection	tet(W/N/W)	tetracycline antibiotic	PI_357_8	13922	15835	tet(W)	tetracycline resistance ribosomal protection protein Tet(W)	core	TETRACYCLINE	TETRACYCLINE	BLASTX	638	639	99.84	98.9	638	WP_063856415.1	tetracycline resistance ribosomal protection protein Tet(W)										PI_359	Cecum_Digesta	d__Bacteria;p__Firmicutes_A;c__Clostridia;o__Lachnospirales;f__Lachnospiraceae;g__Sporofaciens;s__
PI_359_34_14	Cecum_Digesta	d__Bacteria;p__Firmicutes_A;c__Clostridia;o__Lachnospirales;f__Lachnospiraceae;g__Sporofaciens;s__	15470	17389	Strict	1300.03	antibiotic target protection	tetO	tetracycline antibiotic	PI_359_34	15470	17386	tet(O)	tetracycline resistance ribosomal protection protein Tet(O)	core	TETRACYCLINE	TETRACYCLINE	BLASTX	639	639	100	99.06	639	WP_063856405.1	tetracycline resistance ribosomal protection protein Tet(O)										PI_359	Cecum_Digesta	d__Bacteria;p__Firmicutes_A;c__Clostridia;o__Lachnospirales;f__Lachnospiraceae;g__Sporofaciens;s__
PI_359_34_15	Cecum_Digesta	d__Bacteria;p__Firmicutes_A;c__Clostridia;o__Lachnospirales;f__Lachnospiraceae;g__Sporofaciens;s__	17440	18660	Strict	786.949	antibiotic efflux	tet(40)	tetracycline antibiotic	PI_359_34	17440	18657	tet(40)	tetracycline efflux MFS transporter Tet(40)	core	TETRACYCLINE	TETRACYCLINE	BLASTX	406	406	100	99.01	406	WP_009247026.1	tetracycline efflux MFS transporter Tet(40)										PI_361	Ileum_Mucosa	d__Bacteria;p__Firmicutes;c__Bacilli;o__Lactobacillales;f__Lactobacillaceae;g__Lactobacillus;s__Lactobacillus amylovorus
PI_361_142_1	Ileum_Mucosa	d__Bacteria;p__Firmicutes;c__Bacilli;o__Lactobacillales;f__Lactobacillaceae;g__Lactobacillus;s__Lactobacillus amylovorus	227	721	Strict	331.643	antibiotic inactivation	lnuC	lincosamide antibiotic	PI_361_142	227	718	lnu(C)	lincosamide nucleotidyltransferase Lnu(C)	core	LINCOSAMIDE	LINCOSAMIDE	BLASTX	164	164	100	97.56	164	WP_063851341.1	lincosamide nucleotidyltransferase Lnu(C)										PI_361	Ileum_Mucosa	d__Bacteria;p__Firmicutes;c__Bacilli;o__Lactobacillales;f__Lactobacillaceae;g__Lactobacillus;s__Lactobacillus amylovorus
PI_361_60_9	Ileum_Mucosa	d__Bacteria;p__Firmicutes;c__Bacilli;o__Lactobacillales;f__Lactobacillaceae;g__Lactobacillus;s__Lactobacillus amylovorus	8555	10336	Strict	1165.21	antibiotic target protection	tet(W/N/W)	tetracycline antibiotic	PI_361_60	8555	10336	tet(W)	tetracycline resistance ribosomal protection protein Tet(W)	core	TETRACYCLINE	TETRACYCLINE	BLASTX	594	639	92.96	99.83	594	WP_000691721.1	tetracycline resistance ribosomal protection protein Tet(W)										PI_362	Cecum_Mucosa	d__Bacteria;p__Firmicutes;c__Bacilli;o__Bacillales;f__Bacillaceae;g__Bacillus;s__Bacillus velezensis
PI_362_3_37	Cecum_Mucosa	d__Bacteria;p__Firmicutes;c__Bacilli;o__Bacillales;f__Bacillaceae;g__Bacillus;s__Bacillus velezensis	34852	35901	Strict	717.227	antibiotic target alteration	clbA	lincosamide antibiotic; streptogramin antibiotic; streptogramin A antibiotic; oxazolidinone antibiotic; phenicol antibiotic; pleuromutilin antibiotic	PI_362_3	34855	35901	clbA	23S rRNA (adenine(2503)-C(8))-methyltransferase ClbA	core	LINCOSAMIDE/MACROLIDE/STREPTOGRAMIN	LINCOSAMIDE/MACROLIDE/STREPTOGRAMIN	BLASTX	349	349	100	98.85	349	WP_012116915.1	23S rRNA (adenine(2503)-C(8))-methyltransferase ClbA										PI_364	Ileum_Mucosa	d__Bacteria;p__Firmicutes;c__Bacilli;o__Lactobacillales;f__Streptococcaceae;g__Streptococcus;s__Streptococcus orisratti
PI_364_154_5	Ileum_Mucosa	d__Bacteria;p__Firmicutes;c__Bacilli;o__Lactobacillales;f__Streptococcaceae;g__Streptococcus;s__Streptococcus orisratti	1725	2207	Strict	323.553	antibiotic inactivation	lnuA	lincosamide antibiotic	PI_364_154	1728	2207	lnu(A)	lincosamide nucleotidyltransferase Lnu(A)	core	LINCOSAMIDE	LINCOSAMIDE	BLASTX	160	161	99.38	100	160	WP_001829870.1	lincosamide nucleotidyltransferase Lnu(A)										PI_364	Ileum_Mucosa	d__Bacteria;p__Firmicutes;c__Bacilli;o__Lactobacillales;f__Streptococcaceae;g__Streptococcus;s__Streptococcus orisratti
PI_364_31_15	Ileum_Mucosa	d__Bacteria;p__Firmicutes;c__Bacilli;o__Lactobacillales;f__Streptococcaceae;g__Streptococcus;s__Streptococcus orisratti	16398	17201	Strict	523.857	antibiotic inactivation	lnuB	lincosamide antibiotic	PI_364_31	16398	17198	lnu(B)	lincosamide nucleotidyltransferase Lnu(B)	core	LINCOSAMIDE	LINCOSAMIDE	BLASTX	267	267	100	96.63	267	WP_002294514.1	lincosamide nucleotidyltransferase Lnu(B)										PI_364	Ileum_Mucosa	d__Bacteria;p__Firmicutes;c__Bacilli;o__Lactobacillales;f__Streptococcaceae;g__Streptococcus;s__Streptococcus orisratti
PI_364_34_10	Ileum_Mucosa	d__Bacteria;p__Firmicutes;c__Bacilli;o__Lactobacillales;f__Streptococcaceae;g__Streptococcus;s__Streptococcus orisratti	6646	8565	Strict	1294.64	antibiotic target protection	tetO	tetracycline antibiotic	PI_364_34	6649	8565	tet(O)	tetracycline resistance ribosomal protection protein Tet(O)	core	TETRACYCLINE	TETRACYCLINE	BLASTX	639	639	100	99.37	639	WP_014636291.1	tetracycline resistance ribosomal protection protein Tet(O)										PI_366	Cecum_Mucosa	d__Bacteria;p__Firmicutes_A;c__Clostridia;o__Lachnospirales;f__Lachnospiraceae;g__Blautia_A;s__Blautia_A obeum
PI_366_24_20	Cecum_Mucosa	d__Bacteria;p__Firmicutes_A;c__Clostridia;o__Lachnospirales;f__Lachnospiraceae;g__Blautia_A;s__Blautia_A obeum	22114	22587	Strict	315.464	antibiotic target replacement	dfrF	diaminopyrimidine antibiotic	PI_366_24	22114	22581	dfrF	trimethoprim-resistant dihydrofolate reductase DfrF	core	TRIMETHOPRIM	TRIMETHOPRIM	BLASTX	156	164	95.12	100	156	WP_002322211.1	trimethoprim-resistant dihydrofolate reductase DfrF										PI_366	Cecum_Mucosa	d__Bacteria;p__Firmicutes_A;c__Clostridia;o__Lachnospirales;f__Lachnospiraceae;g__Blautia_A;s__Blautia_A obeum
PI_366_28_11	Cecum_Mucosa	d__Bacteria;p__Firmicutes_A;c__Clostridia;o__Lachnospirales;f__Lachnospiraceae;g__Blautia_A;s__Blautia_A obeum	12875	14794	Strict	1228	antibiotic target protection	tetO	tetracycline antibiotic	PI_366_28	12875	14791	tet(O)	tetracycline resistance ribosomal protection protein Tet(O)	core	TETRACYCLINE	TETRACYCLINE	BLASTX	639	639	100	92.33	639	WP_063856405.1	tetracycline resistance ribosomal protection protein Tet(O)										PI_366	Cecum_Mucosa	d__Bacteria;p__Firmicutes_A;c__Clostridia;o__Lachnospirales;f__Lachnospiraceae;g__Blautia_A;s__Blautia_A obeum
PI_366_68_3	Cecum_Mucosa	d__Bacteria;p__Firmicutes_A;c__Clostridia;o__Lachnospirales;f__Lachnospiraceae;g__Blautia_A;s__Blautia_A obeum	940	1674	Strict	492.656	antibiotic target alteration	ErmG	macrolide antibiotic; lincosamide antibiotic; streptogramin antibiotic; streptogramin A antibiotic; streptogramin B antibiotic	PI_366_68	940	1671	erm(G)	23S rRNA (adenine(2058)-N(6))-methyltransferase Erm(G)	core	LINCOSAMIDE/MACROLIDE/STREPTOGRAMIN	ERYTHROMYCIN/LINCOSAMIDE/STREPTOGRAMIN/TYLOSIN	EXACTX	244	244	100	100	244	WP_014387027.1	23S rRNA (adenine(2058)-N(6))-methyltransferase Erm(G)										PI_367	Cecum_Mucosa	d__Bacteria;p__Firmicutes;c__Bacilli;o__Lactobacillales;f__Lactobacillaceae;g__Limosilactobacillus;s__Limosilactobacillus reuteri
PI_367_30_1	Cecum_Mucosa	d__Bacteria;p__Firmicutes;c__Bacilli;o__Lactobacillales;f__Lactobacillaceae;g__Limosilactobacillus;s__Limosilactobacillus reuteri	51	1970	Strict	1238.02	antibiotic target protection	tet(W/N/W)	tetracycline antibiotic	PI_367_30	54	1970	tet(W)	tetracycline resistance ribosomal protection protein Tet(W)	core	TETRACYCLINE	TETRACYCLINE	BLASTX	639	639	100	99.84	639	WP_003672618.1	tetracycline resistance ribosomal protection protein Tet(W)										PI_367	Cecum_Mucosa	d__Bacteria;p__Firmicutes;c__Bacilli;o__Lactobacillales;f__Lactobacillaceae;g__Limosilactobacillus;s__Limosilactobacillus reuteri
PI_367_52_14	Cecum_Mucosa	d__Bacteria;p__Firmicutes;c__Bacilli;o__Lactobacillales;f__Lactobacillaceae;g__Limosilactobacillus;s__Limosilactobacillus reuteri	10743	11228	Strict	326.25	antibiotic inactivation	lnuA	lincosamide antibiotic	PI_367_52	10743	11225	lnu(A)	lincosamide nucleotidyltransferase Lnu(A)	core	LINCOSAMIDE	LINCOSAMIDE	EXACTX	161	161	100	100	161	WP_001829870.1	lincosamide nucleotidyltransferase Lnu(A)										PI_368	Cecum_Mucosa	d__Bacteria;p__Firmicutes_C;c__Negativicutes;o__Selenomonadales;f__Selenomonadaceae;g__Selenomonas_C;s__Selenomonas_C bovis
PI_368_16_34	Cecum_Mucosa	d__Bacteria;p__Firmicutes_C;c__Negativicutes;o__Selenomonadales;f__Selenomonadaceae;g__Selenomonas_C;s__Selenomonas_C bovis	39653	41572	Strict	1228.77	antibiotic target protection	tet(W/N/W)	tetracycline antibiotic	PI_368_16	39656	41572	tet(W)	tetracycline resistance ribosomal protection protein Tet(W)	core	TETRACYCLINE	TETRACYCLINE	EXACTX	639	639	100	100	639	WP_011526261.1	tetracycline resistance ribosomal protection protein Tet(W)										PI_368	Cecum_Mucosa	d__Bacteria;p__Firmicutes_C;c__Negativicutes;o__Selenomonadales;f__Selenomonadaceae;g__Selenomonas_C;s__Selenomonas_C bovis
PI_368_86_3	Cecum_Mucosa	d__Bacteria;p__Firmicutes_C;c__Negativicutes;o__Selenomonadales;f__Selenomonadaceae;g__Selenomonas_C;s__Selenomonas_C bovis	621	1475	Perfect	588.571	antibiotic inactivation	ACI-1	cephalosporin; penam; penem	PI_368_86	624	1475	blaACI-1	extended-spectrum class A beta-lactamase ACI-1	core	BETA-LACTAM	CEPHALOSPORIN	ALLELEX	284	284	100	100	284	WP_006555379.1	extended-spectrum class A beta-lactamase ACI-1										PI_369	Cecum_Mucosa	d__Bacteria;p__Firmicutes_A;c__Clostridia;o__Lachnospirales;f__Lachnospiraceae;g__Mediterraneibacter;s__Mediterraneibacter faecis
PI_369_27_18	Cecum_Mucosa	d__Bacteria;p__Firmicutes_A;c__Clostridia;o__Lachnospirales;f__Lachnospiraceae;g__Mediterraneibacter;s__Mediterraneibacter faecis	23061	23855	Perfect	536.184	antibiotic inactivation	APH(3')-IIIa	aminoglycoside antibiotic	PI_369_27	23061	23852	aph(3')-IIIa	aminoglycoside O-phosphotransferase APH(3')-IIIa	core	AMINOGLYCOSIDE	AMIKACIN/KANAMYCIN	EXACTX	264	264	100	100	264	WP_001096887.1	aminoglycoside O-phosphotransferase APH(3')-IIIa										PI_369	Cecum_Mucosa	d__Bacteria;p__Firmicutes_A;c__Clostridia;o__Lachnospirales;f__Lachnospiraceae;g__Mediterraneibacter;s__Mediterraneibacter faecis
PI_369_74_2	Cecum_Mucosa	d__Bacteria;p__Firmicutes_A;c__Clostridia;o__Lachnospirales;f__Lachnospiraceae;g__Mediterraneibacter;s__Mediterraneibacter faecis	391	2310	Strict	1241.1	antibiotic target protection	tet(W/N/W)	tetracycline antibiotic	PI_369_74	394	2310	tet(W)	tetracycline resistance ribosomal protection protein Tet(W)	core	TETRACYCLINE	TETRACYCLINE	BLASTX	639	639	100	99.53	639	WP_033493020.1	tetracycline resistance ribosomal protection protein Tet(W)										PI_371	Cecum_Digesta	d__Bacteria;p__Firmicutes_A;c__Clostridia;o__Peptostreptococcales;f__Anaerovoracaceae;g__Hornefia;s__Hornefia butyriciproducens
PI_371_14_28	Cecum_Digesta	d__Bacteria;p__Firmicutes_A;c__Clostridia;o__Peptostreptococcales;f__Anaerovoracaceae;g__Hornefia;s__Hornefia butyriciproducens	21873	23792	Strict	1243.41	antibiotic target protection	tet(W/N/W)	tetracycline antibiotic	PI_371_14	21876	23792	tet(W)	tetracycline resistance ribosomal protection protein Tet(W)	core	TETRACYCLINE	TETRACYCLINE	BLASTX	639	640	99.84	95.46	639	WP_063856422.1	tetracycline resistance ribosomal protection protein Tet(W)										PI_371	Cecum_Digesta	d__Bacteria;p__Firmicutes_A;c__Clostridia;o__Peptostreptococcales;f__Anaerovoracaceae;g__Hornefia;s__Hornefia butyriciproducens
PI_371_17_30	Cecum_Digesta	d__Bacteria;p__Firmicutes_A;c__Clostridia;o__Peptostreptococcales;f__Anaerovoracaceae;g__Hornefia;s__Hornefia butyriciproducens	33038	33841	Strict	539.65	antibiotic inactivation	lnuB	lincosamide antibiotic	PI_371_17	33038	33838	lnu(B)	lincosamide nucleotidyltransferase Lnu(B)	core	LINCOSAMIDE	LINCOSAMIDE	BLASTX	267	267	100	99.25	267	WP_002294514.1	lincosamide nucleotidyltransferase Lnu(B)										PI_373	Cecum_Mucosa	d__Bacteria;p__Firmicutes;c__Bacilli;o__Lactobacillales;f__Lactobacillaceae;g__Limosilactobacillus;s__Limosilactobacillus reuteri
PI_373_51_2	Cecum_Mucosa	d__Bacteria;p__Firmicutes;c__Bacilli;o__Lactobacillales;f__Lactobacillaceae;g__Limosilactobacillus;s__Limosilactobacillus reuteri	1246	1731	Strict	326.25	antibiotic inactivation	lnuA	lincosamide antibiotic	PI_373_51	1249	1731	lnu(A)	lincosamide nucleotidyltransferase Lnu(A)	core	LINCOSAMIDE	LINCOSAMIDE	EXACTX	161	161	100	100	161	WP_001829870.1	lincosamide nucleotidyltransferase Lnu(A)										PI_373	Cecum_Mucosa	d__Bacteria;p__Firmicutes;c__Bacilli;o__Lactobacillales;f__Lactobacillaceae;g__Limosilactobacillus;s__Limosilactobacillus reuteri
PI_373_6_42	Cecum_Mucosa	d__Bacteria;p__Firmicutes;c__Bacilli;o__Lactobacillales;f__Lactobacillaceae;g__Limosilactobacillus;s__Limosilactobacillus reuteri	49380	51299	Strict	1238.02	antibiotic target protection	tet(W/N/W)	tetracycline antibiotic	PI_373_6	49380	51296	tet(W)	tetracycline resistance ribosomal protection protein Tet(W)	core	TETRACYCLINE	TETRACYCLINE	BLASTX	639	639	100	99.84	639	WP_003672618.1	tetracycline resistance ribosomal protection protein Tet(W)										PI_374	Ileum_Mucosa	d__Bacteria;p__Firmicutes;c__Bacilli;o__Lactobacillales;f__Lactobacillaceae;g__Ligilactobacillus;s__Ligilactobacillus salivarius
PI_374_69_3	Ileum_Mucosa	d__Bacteria;p__Firmicutes;c__Bacilli;o__Lactobacillales;f__Lactobacillaceae;g__Ligilactobacillus;s__Ligilactobacillus salivarius	4109	6028	Strict	1310.82	antibiotic target protection	tetO	tetracycline antibiotic	PI_374_69	4109	6025	tet(O)	tetracycline resistance ribosomal protection protein Tet(O)	core	TETRACYCLINE	TETRACYCLINE	BLASTX	639	639	100	99.84	639	WP_050824634.1	tetracycline resistance ribosomal protection protein Tet(O)										PI_374	Ileum_Mucosa	d__Bacteria;p__Firmicutes;c__Bacilli;o__Lactobacillales;f__Lactobacillaceae;g__Ligilactobacillus;s__Ligilactobacillus salivarius
PI_374_95_1	Ileum_Mucosa	d__Bacteria;p__Firmicutes;c__Bacilli;o__Lactobacillales;f__Lactobacillaceae;g__Ligilactobacillus;s__Ligilactobacillus salivarius	82	576	Strict	333.183	antibiotic inactivation	lnuC	lincosamide antibiotic	PI_374_95	85	576	lnu(C)	lincosamide nucleotidyltransferase Lnu(C)	core	LINCOSAMIDE	LINCOSAMIDE	BLASTX	164	164	100	98.17	164	WP_063851341.1	lincosamide nucleotidyltransferase Lnu(C)										PI_375	Cecum_Digesta	d__Bacteria;p__Firmicutes_A;c__Clostridia;o__Lachnospirales;f__Lachnospiraceae;g__Sporofaciens;s__
PI_375_15_8	Cecum_Digesta	d__Bacteria;p__Firmicutes_A;c__Clostridia;o__Lachnospirales;f__Lachnospiraceae;g__Sporofaciens;s__	5766	6239	Strict	315.464	antibiotic target replacement	dfrF	diaminopyrimidine antibiotic	PI_375_15	5772	6239	dfrF	trimethoprim-resistant dihydrofolate reductase DfrF	core	TRIMETHOPRIM	TRIMETHOPRIM	BLASTX	156	164	95.12	100	156	WP_002322211.1	trimethoprim-resistant dihydrofolate reductase DfrF										PI_375	Cecum_Digesta	d__Bacteria;p__Firmicutes_A;c__Clostridia;o__Lachnospirales;f__Lachnospiraceae;g__Sporofaciens;s__
PI_375_20_5	Cecum_Digesta	d__Bacteria;p__Firmicutes_A;c__Clostridia;o__Lachnospirales;f__Lachnospiraceae;g__Sporofaciens;s__	2951	4870	Strict	1224.92	antibiotic target protection	tetO	tetracycline antibiotic	PI_375_20	2951	4867	tet(O)	tetracycline resistance ribosomal protection protein Tet(O)	core	TETRACYCLINE	TETRACYCLINE	BLASTX	639	639	100	92.33	639	WP_063856405.1	tetracycline resistance ribosomal protection protein Tet(O)										PI_375	Cecum_Digesta	d__Bacteria;p__Firmicutes_A;c__Clostridia;o__Lachnospirales;f__Lachnospiraceae;g__Sporofaciens;s__
PI_375_20_6	Cecum_Digesta	d__Bacteria;p__Firmicutes_A;c__Clostridia;o__Lachnospirales;f__Lachnospiraceae;g__Sporofaciens;s__	4921	6141	Strict	791.571	antibiotic efflux	tet(40)	tetracycline antibiotic	PI_375_20	4921	6138	tet(40)	tetracycline efflux MFS transporter Tet(40)	core	TETRACYCLINE	TETRACYCLINE	EXACTX	406	406	100	100	406	WP_009247026.1	tetracycline efflux MFS transporter Tet(40)										PI_376	Cecum_Digesta	d__Bacteria;p__Firmicutes;c__Bacilli;o__Lactobacillales;f__Lactobacillaceae;g__Limosilactobacillus;s__Limosilactobacillus reuteri
PI_376_50_2	Cecum_Digesta	d__Bacteria;p__Firmicutes;c__Bacilli;o__Lactobacillales;f__Lactobacillaceae;g__Limosilactobacillus;s__Limosilactobacillus reuteri	1246	1731	Strict	326.25	antibiotic inactivation	lnuA	lincosamide antibiotic	PI_376_50	1249	1731	lnu(A)	lincosamide nucleotidyltransferase Lnu(A)	core	LINCOSAMIDE	LINCOSAMIDE	EXACTX	161	161	100	100	161	WP_001829870.1	lincosamide nucleotidyltransferase Lnu(A)
