# Supplementary material for: Genomic characterization of antimicrobial resistance and mobile genetic elements in swine gut bacteria isolated from a Canadian research farm
Source: Anim Microbiome. 2025 Jun 18;7:66. doi: 10.1186/s42523-025-00432-w (PMC12175345; doi:10.1186/s42523-025-00432-w)
Supplement: Supplementary file 3 — Additional file3 (XLSX 13 KB) [file 42523_2025_432_MOESM3_ESM.xlsx]

## Sheet: gen-phen-summary
Antibiotic	PI_188		PI_134		PI_185		PI_296		PI_317		PI_318		PI_231		PI_239		PI_362
	Streptococcus alactolyticus		Staphylococcus hominis		Lachnoclostridium		Coprococcus_A catus		Streptococcus alactolyticus1		Megasphaera elsdenii		Mitsuokella jalaludinii		Streptococcus alactolyticus		Bacillus velezensis 2
	Gen	Phen	Gen	Phen	Gen	Phen	Gen	Phen	Gen	Phen	Gen	Phen	Gen	Phen	Gen	Phen	Gen	Phen
Lincosamide (Clindamycin)	Yes				Yes	6			Yes	MIC = 1.5	Yes		Yes		Yes		Yes	MIC = 0.75
Tetracycline (Tetracycline)	Yes	MIC = 12	Yes	MIC =16	Yes		Yes	MIC = 0.094			Yes		Yes	MIC = 8	Yes	MIC = 16		MIC = 0.064
Aminoglycoside (Gentamycin)			Yes		Yes		Yes	MIC = 1.5	Yes						Yes	MIC = 3
Fluoroquinolone (Ciproflxacin)			Yes					MIC = 0.53				MIC = 0.032
fusidic acid			Yes
Macrolide (Erythromycin)			Yes	MIC = 0.125														MIC = 0.25
streptogramin			Yes						Yes						Yes
streptogramin B			Yes
Penam (Ampicillin)			Yes								Yes
nucleoside					Yes		Yes
pleuromutilin															Yes
cephalosporin											Yes
penem											Yes
Rifamycin (Rifampicin)														MIC = 0.75		MIC = 0.016		MIC = 0.75
Nitroimidazole (Metronidazole)				*				*
Diaminopyrimidine (Trimethoprim)				MIC = 2				*						*
Glycopeptide (Vancomycin)												MIC = 0.5						MIC = 0.5
Nitrobenzenes (Chloramphenicol)																	Yes	MIC = 3
				Isolates were considered resistant based on the clinical breakpoints reported in the European Society of Clinical Microbiology and Infectious Diseases. For the cases where the breakpoints were not reported there, the MIC reported in Bengtsson-Palme et al. (2016) were used. 1: Isolate did not have Efflux pumps. 2: Grown in aerobic conditions. * Completely resistant.
Legend
ARG present	Yes
No ARG
Resistant
Susceptible
No resistance in disk
				Reference
				The European Committee on Antimicrobial Susceptibility Testing. Breakpoint tables for interpretation of MICs and zone diameters. Version 14.0, 2024. http://www.eucast.org. Bengtsson-Palme, J. & Larsson, D. G. J. Concentrations of antibiotics predicted to select for resistant bacteria: Proposed limits for environmental regulation. Environ. Int. 86, 140–149 (2016).
