# Supplementary material for: Genomic characterization of antimicrobial resistance and mobile genetic elements in swine gut bacteria isolated from a Canadian research farm
Source: Anim Microbiome. 2025 Jun 18;7:66. doi: 10.1186/s42523-025-00432-w (PMC12175345; doi:10.1186/s42523-025-00432-w)
Supplement: Supplementary file 4 — Additional file4 (XLSX 11 KB) [file 42523_2025_432_MOESM4_ESM.xlsx]

## Sheet: id_size_list
Replicon ID	Size	#Taxonomy of source isolate
PI122_circular_contig_1	39412	Dietzia cinnamea
PI125_circular_contig_14	13200	Streptomyces albidoflavus
PI125_circular_contig_7	60564	Streptomyces albidoflavus
PI151_circular_contig_4	8204	Limosilactobacillus reuteri
PI167_circular_contig_21	3425	Catenibacterium mitsuokai
PI171_circular_contig_26	4627	Streptococcus hyointestinalis
PI176_circular_contig_1	10610	Streptococcus alactolyticus
PI176_circular_contig_6	4614	Streptococcus alactolyticus
PI182_circular_contig_11	7198	Streptococcus orisratti
PI182_circular_contig_14	5498	Streptococcus orisratti
PI187_circular_contig_9	1883	Parabacteroides distasonis
PI188_circular_contig_2	17106	Streptococcus alactolyticus
PI191_circular_contig_0	14203	Limosilactobacillus reuteri
PI191_circular_contig_4	5751	Limosilactobacillus reuteri
PI196_circular_contig_0	10308	Lactobacillus johnsonii
PI199_circular_contig_0	17106	Streptococcus alactolyticus
PI207_circular_contig_4	9126	Limosilactobacillus reuteri
PI209_circular_contig_8	9303	Limosilactobacillus reuteri
PI211_circular_contig_11	6088	Limosilactobacillus reuteri
PI211_circular_contig_12	5753	Limosilactobacillus reuteri
PI211_circular_contig_4	12983	Limosilactobacillus reuteri
PI211_circular_contig_5	11893	Limosilactobacillus reuteri
PI219_circular_contig_0	17213	Lactobacillus johnsonii
PI224_circular_contig_0	15332	Lactobacillus johnsonii
PI226_circular_contig_52	12006	Limosilactobacillus reuteri
PI239_circular_contig_3	4627	Streptococcus alactolyticus
PI240_circular_contig_11	5753	Limosilactobacillus reuteri
PI240_circular_contig_17	3774	Limosilactobacillus reuteri
PI240_circular_contig_4	12983	Limosilactobacillus reuteri
PI249_circular_contig_5	9127	Limosilactobacillus reuteri
PI251_circular_contig_2	17213	Lactobacillus johnsonii
PI251_circular_contig_4	10764	Lactobacillus johnsonii
PI258_circular_contig_8	26941	Clostridium perfringens
PI266_circular_contig_2	9947	Lactobacillus johnsonii
PI269_circular_contig_8	1675	Marseille-P3106 sp900169975
PI275_circular_contig_1	4283	Staphylococcus pasteuri
PI296_circular_contig_1	1841	Coprococcus catus
PI304_circular_contig_1	14949	Mediterraneibacter faecis
PI305_circular_contig_3	9947	Lactobacillus johnsonii
PI307_circular_contig_8	1841	Fusicatenibacter saccharivorans
PI317_circular_contig_0	10610	Streptococcus alactolyticus
PI317_circular_contig_4	4614	Streptococcus alactolyticus
PI321_circular_contig_4	8280	Acidaminococcus fermentans
PI322_circular_contig_2	17213	Lactobacillus johnsonii
PI322_circular_contig_3	9947	Lactobacillus johnsonii
PI324_circular_contig_10	9131	Limosilactobacillus reuteri
PI324_circular_contig_4	18196	Limosilactobacillus reuteri
PI330_circular_contig_4	9361	Limosilactobacillus reuteri
PI330_circular_contig_6	9097	Limosilactobacillus reuteri
PI335_circular_contig_19	7600	Limosilactobacillus reuteri
PI350_circular_contig_1	14949	Mediterraneibacter faecis
PI354_circular_contig_6	3647	Megasphaera elsdenii
PI362_circular_contig_0	8570	Bacillus velezensis
PI364_circular_contig_2	21390	Streptococcus orisratti
PI364_circular_contig_20	5024	Streptococcus orisratti
PI373_circular_contig_0	137933	Limosilactobacillus reuteri
PI373_circular_contig_5	13923	Limosilactobacillus reuteri
