# Supplementary material for: Genomic characterization of antimicrobial resistance and mobile genetic elements in swine gut bacteria isolated from a Canadian research farm
Source: Anim Microbiome. 2025 Jun 18;7:66. doi: 10.1186/s42523-025-00432-w (PMC12175345; doi:10.1186/s42523-025-00432-w)
Supplement: Supplementary file 5 — Additional file5 (XLSX 66 KB) [file 42523_2025_432_MOESM5_ESM.xlsx]

## Sheet: circular_plasmids_combined
Gene annotation of the putative plasmids using Bakta toolkit
# Software: v1.11.0
# Database: v6.0, full
#Sequence Id	Type	Start	Stop	Strand	Locus Tag	Gene	Product	DbXrefs
SGI122_plasmid_1	cds	35	1081	-	HGKGHP_0001		DUF1016 domain-containing protein	RefSeq:WP_061230200.1, SO:0001217, UniParc:UPI00077477C4, UniRef:UniRef100_A0AAW5QCN4, UniRef:UniRef50_A0A9X0FKI9, UniRef:UniRef90_A0A199AVF5
SGI122_plasmid_1	cds	1183	1464	-	HGKGHP_0002		Ammonium transporter	RefSeq:WP_061917904.1, SO:0001217, UniParc:UPI000785A97A, UniRef:UniRef100_UPI000785A97A, UniRef:UniRef50_A0AAE4R142, UniRef:UniRef90_A0AAE4R142
SGI122_plasmid_1	cds	1685	2245	+	HGKGHP_0003	kfrA	KfrA N-terminal DNA-binding domain-containing protein	RefSeq:WP_348542380.1, SO:0001217, UniParc:UPI0032AFCE74, UniRef:UniRef100_UPI0032AFCE74, UniRef:UniRef50_A0A022LIE8, UniRef:UniRef90_A0A199AR78
SGI122_plasmid_1	cds	2388	2594	+	HGKGHP_0004		hypothetical protein
SGI122_plasmid_1	cds	2787	3359	-	HGKGHP_0005		HNH nuclease domain-containing protein	RefSeq:WP_259843357.1, SO:0001217, UniParc:UPI00223BF1B4, UniRef:UniRef100_UPI00077349E9, UniRef:UniRef50_A0A173LKU9, UniRef:UniRef90_A0A199AZ03
SGI122_plasmid_1	cds	3343	3810	-	HGKGHP_0006		hypothetical protein
SGI122_plasmid_1	cds	3983	7483	+	HGKGHP_0007	mobF	MobF family relaxase	GO:0003677, SO:0001217, UniRef:UniRef50_L7QF44, UniRef:UniRef90_L7QF44
SGI122_plasmid_1	cds	7518	9530	-	HGKGHP_0008		HTH marR-type domain-containing protein	SO:0001217, UniRef:UniRef50_A0A2A2WKR8
SGI122_plasmid_1	cds	9680	9895	-	HGKGHP_0009	hicB	Toxin-antitoxin system HicB family antitoxin	SO:0001217, UniRef:UniRef50_A0A365P8W8
SGI122_plasmid_1	cds	10220	10795	+	HGKGHP_0010	parA	Chromosome partitioning protein ParA	SO:0001217, UniRef:UniRef50_G9PQR3, UniRef:UniRef90_A0A199ASX3
SGI122_plasmid_1	cds	10792	11034	+	HGKGHP_0011		hypothetical protein	SO:0001217, UniRef:UniRef50_UPI00195600D4
SGI122_plasmid_1	cds	11244	11903	+	HGKGHP_0012		hypothetical protein
SGI122_plasmid_1	cds	11910	12167	+	HGKGHP_0013		hypothetical protein
SGI122_plasmid_1	cds	12718	13125	+	HGKGHP_0014		hypothetical protein
SGI122_plasmid_1	cds	13021	13320	-	HGKGHP_0015		Antitoxin	SO:0001217, UniRef:UniRef50_A0A4P6EAS9, UniRef:UniRef90_A0AAW5Q3I3
SGI122_plasmid_1	cds	13492	13731	-	HGKGHP_0016		hypothetical protein	RefSeq:WP_256821566.1, SO:0001217, UniParc:UPI002118E1C8, UniRef:UniRef100_UPI002118E1C8, UniRef:UniRef50_A0A164N6L4, UniRef:UniRef90_UPI0021A947A9
SGI122_plasmid_1	cds	13821	14714	-	HGKGHP_0017		DUF4365 domain-containing protein	SO:0001217, UniRef:UniRef50_A0A810N4E4, UniRef:UniRef90_UPI002118A739
SGI122_plasmid_1	cds	14853	15512	-	HGKGHP_0018		DUF4365 domain-containing protein	SO:0001217, UniRef:UniRef50_A0A2S0LYB4
SGI122_plasmid_1	cds	15751	16620	+	HGKGHP_0019		Mce-related protein	SO:0001217, UniRef:UniRef50_A0A087CCP0
SGI122_plasmid_1	cds	16678	17637	-	HGKGHP_0020		Nucleotide-binding protein	SO:0001217, UniRef:UniRef50_A0AAX3T1U0
SGI122_plasmid_1	cds	17846	18628	+	HGKGHP_0021		Recombinase family protein	SO:0001217, UniRef:UniRef50_A0A365PAZ5, UniRef:UniRef90_A0AAJ2P1B2
SGI122_plasmid_1	cds	18719	21274	-	HGKGHP_0022		S8 family serine peptidase	SO:0001217, UniRef:UniRef50_D0L5E1, UniRef:UniRef90_UPI002882F82E
SGI122_plasmid_1	cds	21280	22275	-	HGKGHP_0023		AAA family ATPase	RefSeq:WP_256821466.1, SO:0001217, UniParc:UPI00211837FA, UniRef:UniRef100_UPI00211837FA, UniRef:UniRef50_A0A5C5VU84, UniRef:UniRef90_UPI00223B7CB4
SGI122_plasmid_1	cds	22683	23675	+	HGKGHP_0024		Arsenic resistance protein	KEGG:K03325, RefSeq:WP_061917633.1, SO:0001217, UniParc:UPI00078470F4, UniRef:UniRef100_A0A2S0M1C4, UniRef:UniRef50_A0A852TTM2, UniRef:UniRef90_A0A2S0M1C4
SGI122_plasmid_1	cds	23705	24106	+	HGKGHP_0025	merR	MerR family DNA-binding transcriptional regulator	RefSeq:WP_061917636.1, SO:0001217, UniParc:UPI000781F314, UniRef:UniRef100_A0A2S0M184, UniRef:UniRef50_A0AAD0JTZ3, UniRef:UniRef90_A0A2S0M184
SGI122_plasmid_1	cds	24197	24676	-	HGKGHP_0026		hypothetical protein
SGI122_plasmid_1	cds	24780	25715	+	HGKGHP_0027		Cation transporter	RefSeq:WP_061917639.1, SO:0001217, UniParc:UPI0007815BC3, UniRef:UniRef100_A0A365P851, UniRef:UniRef50_A0A5J6V8Y1, UniRef:UniRef90_A0A365P851
SGI122_plasmid_1	cds	25870	26571	+	HGKGHP_0028	tlpA	TlpA family protein disulfide reductase	SO:0001217, UniRef:UniRef50_A0A0D8I1E1, UniRef:UniRef90_A0A365P859
SGI122_plasmid_1	cds	26571	27425	+	HGKGHP_0029	resC	Cytochrome C biogenesis protein ResC	RefSeq:WP_061917644.1, SO:0001217, UniParc:UPI0007802B02, UniRef:UniRef100_A0A365P839, UniRef:UniRef50_A0A0F6R0K9, UniRef:UniRef90_A0A2S0M1A0
SGI122_plasmid_1	cds	27703	28344	+	HGKGHP_0030	dsbA	Disulfide bond formation protein DsbA	RefSeq:WP_061917647.1, SO:0001217, UniParc:UPI0007824A3E, UniRef:UniRef100_A0A365PBW5, UniRef:UniRef50_A0A1W2DG89, UniRef:UniRef90_A0A365PBW5
SGI122_plasmid_1	cds	28337	28969	+	HGKGHP_0031		Vitamin K epoxide reductase	RefSeq:WP_061917650.1, SO:0001217, UniParc:UPI000782FEB0, UniRef:UniRef100_A0A365PB95, UniRef:UniRef50_A0A0F2TGX2, UniRef:UniRef90_A0A365PB95
SGI122_plasmid_1	cds	29221	29790	+	HGKGHP_0032		Copper chaperone PCu(A)C	SO:0001217, UniRef:UniRef50_A0A022LML2, UniRef:UniRef90_A0A2S0M192
SGI122_plasmid_1	cds	29797	31035	+	HGKGHP_0033		Peroxidase	RefSeq:WP_253002872.1, SO:0001217, UniParc:UPI0020978DF6, UniRef:UniRef100_UPI0021A4E8E0, UniRef:UniRef50_A0A3E2YS30, UniRef:UniRef90_A0A365PBZ5
SGI122_plasmid_1	cds	31132	32088	-	HGKGHP_0034		Peptidase M23 domain-containing protein	SO:0001217, UniRef:UniRef50_A0A1F1LGH5
SGI122_plasmid_1	cds	32161	34155	-	HGKGHP_0035	copD	Copper resistance protein CopD	KEGG:K02351, RefSeq:WP_061917737.1, SO:0001217, UniParc:UPI00078437CA, UniRef:UniRef100_A0A2S0M191, UniRef:UniRef50_A0A173LKG1, UniRef:UniRef90_A0A2S0M191
SGI122_plasmid_1	cds	34406	35461	-	HGKGHP_0036		SURF1-like protein	KEGG:K14998, SO:0001217, UniRef:UniRef50_A0AAD0JRW9, UniRef:UniRef90_A0A365P862
SGI122_plasmid_1	cds	35448	36173	-	HGKGHP_0037		M23 family peptidase	RefSeq:WP_061917731.1, SO:0001217, UniParc:UPI000786492A, UniRef:UniRef100_A0A365P882, UniRef:UniRef50_A0A7C6U9N5, UniRef:UniRef90_A0A365P882
SGI122_plasmid_1	cds	36425	37666	+	HGKGHP_0038		Nramp family divalent metal transporter	GO:0016020, GO:0022857, GO:0055085, RefSeq:WP_232303208.1, SO:0001217, UniParc:UPI001E4DB8BF, UniRef:UniRef100_UPI001E4DB8BF, UniRef:UniRef50_P9WIZ5, UniRef:UniRef90_A0A2S0M1B7
SGI122_plasmid_1	cds	37680	38126	+	HGKGHP_0039		hypothetical protein
SGI122_plasmid_1	cds	37989	38438	-	HGKGHP_0040		hypothetical protein
SGI125_plasmid_7	cds	317	922	+	HGKGHP_0041		hypothetical protein
SGI125_plasmid_7	cds	926	1528	+	HGKGHP_0042		hypothetical protein
SGI125_plasmid_7	cds	1346	2530	-	HGKGHP_0043		ParB/RepB/Spo0J family partition protein	KEGG:K03497, RefSeq:WP_331757445.1, SO:0001217, UniParc:UPI002F915F3E, UniRef:UniRef100_UPI002F915F3E, UniRef:UniRef50_A0A640S6R3, UniRef:UniRef90_A0A6B3A9M0
SGI125_plasmid_7	cds	2842	3534	-	HGKGHP_0044		Acetoacetate decarboxylase	RefSeq:WP_331757447.1, SO:0001217, UniParc:UPI002F90E498, UniRef:UniRef100_UPI002F90E498, UniRef:UniRef50_A0A7H1QDN8, UniRef:UniRef90_UPI002F90E498
SGI125_plasmid_7	cds	3561	4034	+	HGKGHP_0045		hypothetical protein
SGI125_plasmid_7	cds	4206	4844	+	HGKGHP_0046		hypothetical protein
SGI125_plasmid_7	cds	4787	5740	+	HGKGHP_0047		hypothetical protein
SGI125_plasmid_7	cds	5692	7200	+	HGKGHP_0048		hypothetical protein
SGI125_plasmid_7	cds	7384	8367	-	HGKGHP_0049		Kinase	RefSeq:WP_331757470.1, SO:0001217, UniParc:UPI002F912BBB, UniRef:UniRef100_UPI002F912BBB, UniRef:UniRef50_A0A0F7VPU1, UniRef:UniRef90_A0AA40VJN7
SGI125_plasmid_7	cds	8379	8825	+	HGKGHP_0050		hypothetical protein	SO:0001217, UniRef:UniRef50_UPI002A74B08B
SGI125_plasmid_7	cds	8711	9220	-	HGKGHP_0051		Transcriptional regulator	RefSeq:WP_331757474.1, SO:0001217, UniParc:UPI002F91B582, UniRef:UniRef100_UPI002F91B582, UniRef:UniRef50_Q82YC5, UniRef:UniRef90_A0A1S2K8C9
SGI125_plasmid_7	cds	9243	9701	+	HGKGHP_0052		hypothetical protein
SGI125_plasmid_7	cds	9665	9994	+	HGKGHP_0053		hypothetical protein
SGI125_plasmid_7	cds	10301	15169	+	HGKGHP_0054		hypothetical protein
SGI125_plasmid_7	cds	15170	15757	-	HGKGHP_0055		LPXTG cell wall anchor domain-containing protein	SO:0001217, UniRef:UniRef50_A0A646KPB0, UniRef:UniRef90_A0AA86IX11
SGI125_plasmid_7	cds	15778	17079	+	HGKGHP_0056		hypothetical protein
SGI125_plasmid_7	cds	17098	19272	+	HGKGHP_0057		hypothetical protein
SGI125_plasmid_7	cds	19343	19930	+	HGKGHP_0058		hypothetical protein
SGI125_plasmid_7	cds	20311	21711	+	HGKGHP_0059		hypothetical protein
SGI125_plasmid_7	cds	22365	22844	+	HGKGHP_0060		hypothetical protein
SGI125_plasmid_7	cds	22967	23779	+	HGKGHP_0061	gntR	GntR family transcriptional regulator	RefSeq:WP_359133044.1, SO:0001217, UniParc:UPI0033E39087, UniRef:UniRef100_UPI0033E39087, UniRef:UniRef50_A0A1Q5JYJ6, UniRef:UniRef90_UPI0033E39087
SGI125_plasmid_7	cds	23779	24537	+	HGKGHP_0062		Glycosyltransferase 2-like domain-containing protein	SO:0001217, UniRef:UniRef50_A0A2S6Q296
SGI125_plasmid_7	cds	24537	25298	+	HGKGHP_0063		glycosyltransferase	RefSeq:WP_359133046.1, SO:0001217, UniParc:UPI0033C8CB47, UniRef:UniRef100_UPI0033C8CB47, UniRef:UniRef50_A0A9Q3Z461, UniRef:UniRef90_UPI0033C8CB47
SGI125_plasmid_7	cds	25715	26113	-	HGKGHP_0064		hypothetical protein
SGI125_plasmid_7	cds	26110	26730	-	HGKGHP_0065		hypothetical protein
SGI125_plasmid_7	cds	26824	28488	-	HGKGHP_0066		hypothetical protein
SGI125_plasmid_7	cds	28753	29466	-	HGKGHP_0067		hypothetical protein
SGI125_plasmid_7	cds	29633	30955	+	HGKGHP_0068		hypothetical protein
SGI125_plasmid_7	cds	31232	32029	-	HGKGHP_0069		hypothetical protein
SGI125_plasmid_7	cds	32106	32762	-	HGKGHP_0070		hypothetical protein
SGI125_plasmid_7	cds	32918	33175	+	HGKGHP_0071		Arc-like DNA binding domain-containing protein	RefSeq:WP_010639986.1, SO:0001217, UniParc:UPI00024949AE, UniRef:UniRef100_UPI00024949AE, UniRef:UniRef50_A0A2H5AXH7, UniRef:UniRef90_A0A8H9I003
SGI125_plasmid_7	cds	33172	33552	+	HGKGHP_0072		PIN domain-containing protein	RefSeq:WP_176572737.1, SO:0001217, UniParc:UPI00159C1F11, UniRef:UniRef100_UPI00159C1F11, UniRef:UniRef50_V6L2F1, UniRef:UniRef90_A0A6B3I9Y8
SGI125_plasmid_7	cds	33655	34062	-	HGKGHP_0073		(pseudo) zeta toxin family protein	SO:0001217, UniRef:UniRef50_UPI002F915BAD, UniRef:UniRef90_UPI002F915BAD
SGI125_plasmid_7	cds	34109	35590	-	HGKGHP_0074		hypothetical protein
SGI125_plasmid_7	cds	35636	36883	-	HGKGHP_0075		hypothetical protein
SGI125_plasmid_7	cds	36966	38036	+	HGKGHP_0076		hypothetical protein
SGI125_plasmid_7	cds	38525	38845	-	HGKGHP_0077		hypothetical protein
SGI125_plasmid_7	cds	38902	39675	+	HGKGHP_0078		hypothetical protein	RefSeq:WP_331757541.1, SO:0001217, UniParc:UPI002F90B149, UniRef:UniRef100_UPI002F90B149, UniRef:UniRef50_A0A0F7VLE8, UniRef:UniRef90_UPI002F90B149
SGI125_plasmid_7	cds	39959	40555	+	HGKGHP_0079		hypothetical protein
SGI125_plasmid_7	cds	41251	42120	+	HGKGHP_0080		hypothetical protein
SGI125_plasmid_7	cds	42235	42708	-	HGKGHP_0081		HTH crp-type domain-containing protein	RefSeq:WP_331757549.1, SO:0001217, UniParc:UPI002F91A8CE, UniRef:UniRef100_UPI002F91A8CE, UniRef:UniRef50_A0A8H9LX38, UniRef:UniRef90_A0A8H9LX38
SGI125_plasmid_7	cds	42807	43616	+	HGKGHP_0082		hypothetical protein
SGI125_plasmid_7	cds	43646	44029	-	HGKGHP_0083		hypothetical protein
SGI125_plasmid_7	cds	44267	45676	-	HGKGHP_0084		hypothetical protein
SGI125_plasmid_7	cds	45648	47186	-	HGKGHP_0085		hypothetical protein
SGI125_plasmid_7	cds	47226	48443	-	HGKGHP_0086		hypothetical protein
SGI125_plasmid_7	cds	48471	48758	+	HGKGHP_0087		hypothetical protein
SGI125_plasmid_7	cds	48897	49973	+	HGKGHP_0088		hypothetical protein
SGI125_plasmid_7	cds	49970	51079	+	HGKGHP_0089		hypothetical protein
SGI125_plasmid_7	cds	51302	51853	+	HGKGHP_0090		hypothetical protein
SGI125_plasmid_7	cds	51860	52516	+	HGKGHP_0091		hypothetical protein
SGI125_plasmid_7	cds	52655	53218	+	HGKGHP_0092		hypothetical protein
SGI125_plasmid_7	cds	53553	54062	-	HGKGHP_0093		hypothetical protein
SGI125_plasmid_7	cds	54157	54504	-	HGKGHP_0094		Secreted protein	RefSeq:WP_331757433.1, SO:0001217, UniParc:UPI002F90D0F3, UniRef:UniRef100_UPI002F90D0F3, UniRef:UniRef50_K4RGL0, UniRef:UniRef90_A0A6B3AKC3
SGI125_plasmid_7	cds	54534	55871	+	HGKGHP_0095		hypothetical protein
SGI125_plasmid_7	cds	55911	56348	+	HGKGHP_0096		hypothetical protein
SGI125_plasmid_7	cds	56718	57116	-	HGKGHP_0097		hypothetical protein
SGI125_plasmid_7	cds	57162	57665	-	HGKGHP_0098		hypothetical protein	SO:0001217, UniRef:UniRef50_A0A0K9XJB8, UniRef:UniRef90_A0A6B3A4H1
SGI125_plasmid_7	cds	58295	58936	-	HGKGHP_0099		hypothetical protein	RefSeq:WP_331757442.1, SO:0001217, UniParc:UPI002F91A34A, UniRef:UniRef100_UPI002F91A34A, UniRef:UniRef50_UPI002F91A34A, UniRef:UniRef90_UPI002F91A34A
SGI125_plasmid_7	cds	59043	59441	-	HGKGHP_0100		hypothetical protein	SO:0001217, UniRef:UniRef50_A0A7W9TKN7, UniRef:UniRef90_A0A6B3A7A1
SGI125_plasmid_14	cds	147	839	+	HGKGHP_0101		hypothetical protein
SGI125_plasmid_14	cds	1024	1629	+	HGKGHP_0102		hypothetical protein
SGI125_plasmid_14	cds	1690	2070	+	HGKGHP_0103		hypothetical protein	SO:0001217, UniRef:UniRef50_A0A1I6WC43, UniRef:UniRef90_UPI003646F5B0
SGI125_plasmid_14	cds	2166	2525	+	HGKGHP_0104		hypothetical protein
SGI125_plasmid_14	cds	2494	3354	+	HGKGHP_0105		hypothetical protein
SGI125_plasmid_14	cds	3508	3822	-	HGKGHP_0106		hypothetical protein
SGI125_plasmid_14	cds	3874	4212	+	HGKGHP_0107		hypothetical protein
SGI125_plasmid_14	cds	4334	4516	+	HGKGHP_0108		hypothetical protein
SGI125_plasmid_14	cds	4541	6874	+	HGKGHP_0109		hypothetical protein
SGI125_plasmid_14	cds	6847	7881	+	HGKGHP_0110		hypothetical protein
SGI125_plasmid_14	cds	7953	9014	+	HGKGHP_0111		hypothetical protein
SGI125_plasmid_14	cds	9014	9424	+	HGKGHP_0112		hypothetical protein
SGI125_plasmid_14	cds	9448	10224	+	HGKGHP_0113	gntR	GntR family transcriptional regulator	SO:0001217, UniRef:UniRef50_Q8VLL1, UniRef:UniRef90_UPI0033F2AC98
SGI125_plasmid_14	cds	10675	11823	-	HGKGHP_0114		hypothetical protein
SGI125_plasmid_14	cds	12297	12941	-	HGKGHP_0115		hypothetical protein
SGI151_plasmid_4	cds	314	592	+	HGKGHP_0116		Mobilization protein	RefSeq:WP_077039921.1, SO:0001217, UniParc:UPI00097BD706, UniRef:UniRef100_A0AAW8YU36, UniRef:UniRef50_A0A3G9J3R4, UniRef:UniRef90_A0A3G9J3R4
SGI151_plasmid_4	cds	898	1383	-	HGKGHP_0117	lnu(A)	lincosamide nucleotidyltransferase Lnu(A)	GO:0046677, KEGG:K19545, NCBIProtein:WP_001829870.1, RefSeq:WP_001829870.1, SO:0001217, UniParc:UPI0000692062, UniRef:UniRef100_D2JGC2, UniRef:UniRef50_P06107, UniRef:UniRef90_P06107
SGI151_plasmid_4	cds	1785	1940	+	HGKGHP_0118	repA	protein repA	RefSeq:WP_229403668.1, SO:0001217, UniParc:UPI001E37D145, UniRef:UniRef100_UPI001E37D145, UniRef:UniRef50_P20044, UniRef:UniRef90_UPI001E37D145
SGI151_plasmid_4	cds	2008	2226	+	HGKGHP_0119		hypothetical protein	SO:0001217, UniRef:UniRef50_A0A2T5Q148, UniRef:UniRef90_A0A2T5Q148
SGI151_plasmid_4	cds	2412	3077	+	HGKGHP_0120		hypothetical protein	SO:0001217, UniRef:UniRef50_R9WK64, UniRef:UniRef90_UPI000E3D5E52
SGI151_plasmid_4	cds	3212	3598	+	HGKGHP_0121		Bacterial mobilisation domain-containing protein	SO:0001217, UniRef:UniRef50_R9WM67
SGI151_plasmid_4	cds	3595	4977	+	HGKGHP_0122		relaxase/mobilization nuclease domain-containing protein	SO:0001217, UniRef:UniRef50_A0A2T5Q141, UniRef:UniRef90_UPI0037C000EA
SGI151_plasmid_4	cds	5606	7855	+	HGKGHP_0123		Replication initiation protein	SO:0001217, UniRef:UniRef50_A0A2T5Q137, UniRef:UniRef90_Q9RFN1
SGI151_plasmid_4	ncRNA	7873	7927	+	HGKGHP_0124	Bacillus-plasmid	Bacillus-plasmid RNA	RFAM:RF01691, SO:0000655
SGI167_plasmid_21	cds	10	894	+	HGKGHP_0125		hypothetical protein
SGI167_plasmid_21	cds	961	1293	+	HGKGHP_0126	emrE	EmrE family multidrug efflux SMR transporter	KEGG:K03297, RefSeq:WP_016807542.1, SO:0001217, UniParc:UPI00035DCCAC, UniRef:UniRef100_A0A736FAH9, UniRef:UniRef50_A0A078BFH5, UniRef:UniRef90_A0A8S7HXN4
SGI167_plasmid_21	oriC	1333	2310	?			origin of replication
SGI167_plasmid_21	ncRNA	1375	1481	-	HGKGHP_0127	RNAI	RNAI	RFAM:RF00106, SO:0000655
SGI167_plasmid_21	cds	1502	1672	-	HGKGHP_0128		Replication initiation protein	RefSeq:WP_004193911.1, SO:0001217, UniParc:UPI0002AACB34, UniRef:UniRef100_A0A8T3UZR0, UniRef:UniRef50_A0A8T3UZR0, UniRef:UniRef90_A0A8T3UZR0
SGI167_plasmid_21	oriT	2132	2204	?			origin of transfer
SGI167_plasmid_21	cds	2290	2634	+	HGKGHP_0129	mobC	MobC family plasmid mobilization relaxosome protein	RefSeq:WP_032074402.1, SO:0001217, UniParc:UPI0002D38DAF, UniRef:UniRef100_A0AB34RSJ1, UniRef:UniRef50_Q51606, UniRef:UniRef90_A0A1E5MC23
SGI171_plasmid_26	cds	25	669	-	HGKGHP_0130		Mobilization protein	RefSeq:WP_029752798.1, SO:0001217, UniParc:UPI0003F6ED66, UniRef:UniRef100_UPI0003F6ED66, UniRef:UniRef50_A0A220ITY7, UniRef:UniRef90_A0A8D6UDV4
SGI171_plasmid_26	cds	673	1635	-	HGKGHP_0131		Protein rep	SO:0001217, UniRef:UniRef50_A0A8D6U9D8, UniRef:UniRef90_A0A8D6U9D8
SGI171_plasmid_26	ncRNA	2187	2383	-	HGKGHP_0132	SpF66_sRNA	Streptococcus sRNA SpF66	RFAM:RF02442, SO:0000655
SGI171_plasmid_26	cds	2420	2569	-	HGKGHP_0133		hypothetical protein	SO:0001217, UniRef:UniRef50_UPI003204E882
SGI171_plasmid_26	cds	2566	4065	-	HGKGHP_0134	mobV	MobV family relaxase	GO:0003677, GO:0006310, SO:0001217, UniRef:UniRef50_P13925, UniRef:UniRef90_Q9S5D7
SGI176_plasmid_1	cds	11	745	-	HGKGHP_0135	ubiE	Putative methyltransferase	COG:COG2226, COG:HJ, RefSeq:WP_000662263.1, SO:0001217, UniParc:UPI00000037DE, UniRef:UniRef100_Q5HS55, UniRef:UniRef50_A0A1G8SCC7, UniRef:UniRef90_A0A380EL94
SGI176_plasmid_1	cds	726	1595	-	HGKGHP_0136		Polymerase nucleotidyl transferase domain-containing protein	RefSeq:WP_002303392.1, SO:0001217, UniParc:UPI0001CEB7D2, UniRef:UniRef100_A0A0M4MHJ8, UniRef:UniRef50_H3NJM0, UniRef:UniRef90_A0A0H3MV52
SGI176_plasmid_1	cds	1610	1834	-	HGKGHP_0137		Helix-turn-helix domain-containing protein	RefSeq:WP_002303393.1, SO:0001217, UniParc:UPI000191612D, UniRef:UniRef100_A0AAW8U4P4, UniRef:UniRef50_N1ZRW8, UniRef:UniRef90_A0A6L8MX79
SGI176_plasmid_1	cds	1977	2645	-	HGKGHP_0138		Recombinase	RefSeq:WP_002303394.1, SO:0001217, UniParc:UPI0001CEB7D3, UniRef:UniRef100_A0A0M4MWT0, UniRef:UniRef50_A0A136WGW2, UniRef:UniRef90_A0A1L8QMR8
SGI176_plasmid_1	cds	3486	4289	-	HGKGHP_0139	lnu(B)	lincosamide nucleotidyltransferase Lnu(B)	KEGG:K18236, NCBIProtein:WP_002294514.1, RefSeq:WP_002294514.1, SO:0001217, UniParc:UPI00000B9CEC, UniRef:UniRef100_A0A0X1TJC8, UniRef:UniRef50_A0A246NQ02, UniRef:UniRef90_A5HM56
SGI176_plasmid_1	cds	4343	5827	-	HGKGHP_0140	lsa(E)	ABC-F type ribosomal protection protein Lsa(E)	BlastRules:WP_002294513, COG:COG0488, COG:R, GO:0005524, GO:0016887, NCBIProtein:WP_002294513.1, RefSeq:WP_002294513.1, SO:0001217, UniParc:UPI00000B660C, UniRef:UniRef100_A0A1D3TSH1, UniRef:UniRef50_G5HHC6, UniRef:UniRef90_A0A0N7CG25
SGI176_plasmid_1	cds	6270	6854	-	HGKGHP_0141		Site-specific DNA recombinase	RefSeq:WP_002294511.1, SO:0001217, UniParc:UPI0001B2EAE3, UniRef:UniRef100_A0A7T1X3F7, UniRef:UniRef50_A0A150K023, UniRef:UniRef90_A0A1D3TSI7
SGI176_plasmid_1	cds	6916	7374	+	HGKGHP_0142		hypothetical protein	RefSeq:WP_002325145.1, SO:0001217, UniParc:UPI00000BAF0B, UniRef:UniRef100_A0A0X1TJD5, UniRef:UniRef50_A0A0X1TJD5, UniRef:UniRef90_A0A0X1TJD5
SGI176_plasmid_1	cds	7425	7676	-	HGKGHP_0143	rlmD	23S rRNA (uracil(1939)-C(5))-methyltransferase RlmD	EC:2.1.1.190, GO:0008649, KEGG:K03215, RefSeq:WP_002294510.1, SO:0001217, UniParc:UPI0001B2EAE4, UniRef:UniRef100_A0A109RMS6, UniRef:UniRef50_Q99Z86, UniRef:UniRef90_A0A109RMS6
SGI176_plasmid_1	cds	7894	8703	-	HGKGHP_0144	spw	ANT(9) family aminoglycoside nucleotidyltransferase Spw	COG:COG1708, COG:R, NCBIProtein:WP_002294509.1, RefSeq:WP_002294509.1, SO:0001217, UniParc:UPI0001B2EAE5, UniRef:UniRef100_A0A1D3TSK2, UniRef:UniRef50_P0A0D0, UniRef:UniRef90_A0A6B9RNJ7
SGI176_plasmid_1	cds	8835	9362	-	HGKGHP_0145	apt	Apt	COG:COG0503, COG:F, EC:2.4.2.7, KEGG:K00759, RefSeq:WP_002294507.1, SO:0001217, UniParc:UPI00000B18FE, UniRef:UniRef100_A0A1M6NMP6, UniRef:UniRef50_A0A182B7C3, UniRef:UniRef90_A0A182B7C3
SGI176_plasmid_1	cds	9406	10269	-	HGKGHP_0146	ant(6)-Ia	aminoglycoside nucleotidyltransferase ANT(6)-Ia	NCBIProtein:WP_002294505.1, RefSeq:WP_002294505.1, SO:0001217, UniParc:UPI00000AE86D, UniRef:UniRef100_A0A0H3N442, UniRef:UniRef50_P17585, UniRef:UniRef90_A0A0H5SU67
SGI176_plasmid_6	cds	117	266	-	HGKGHP_0147		hypothetical protein	SO:0001217, UniRef:UniRef50_UPI003204E882
SGI176_plasmid_6	cds	263	1762	-	HGKGHP_0148	mobV	MobV family relaxase	GO:0003677, GO:0006310, SO:0001217, UniRef:UniRef50_P13925, UniRef:UniRef90_Q9S5D7
SGI176_plasmid_6	cds	2116	2760	-	HGKGHP_0149		Mobilization protein	RefSeq:WP_029752798.1, SO:0001217, UniParc:UPI0003F6ED66, UniRef:UniRef100_UPI0003F6ED66, UniRef:UniRef50_A0A220ITY7, UniRef:UniRef90_A0A8D6UDV4
SGI176_plasmid_6	cds	2764	3726	-	HGKGHP_0150		Protein rep	SO:0001217, UniRef:UniRef50_A0A8D6U9D8, UniRef:UniRef90_A0A8D6U9D8
SGI176_plasmid_6	ncRNA	4277	4473	-	HGKGHP_0151	SpF66_sRNA	Streptococcus sRNA SpF66	RFAM:RF02442, SO:0000655
SGI182_plasmid_11	cds	34	252	+	HGKGHP_0152		Phage protein	RefSeq:WP_105140574.1, SO:0001217, UniParc:UPI000CF5D0C2, UniRef:UniRef100_UPI000CF5D0C2, UniRef:UniRef50_C0MDI2, UniRef:UniRef90_UPI000CF5D0C2
SGI182_plasmid_11	cds	255	1091	+	HGKGHP_0153		ABC transporter ATP-binding protein	RefSeq:WP_321058251.1, SO:0001217, UniParc:UPI002A8C19A6, UniRef:UniRef100_UPI002A8C19A6, UniRef:UniRef50_D0BN11, UniRef:UniRef90_UPI000CF5C66C
SGI182_plasmid_11	cds	1084	1824	+	HGKGHP_0154		ABC transporter permease	RefSeq:WP_105140576.1, SO:0001217, UniParc:UPI000CF5BEFB, UniRef:UniRef100_UPI000CF5BEFB, UniRef:UniRef50_A0A6G7K9Q9, UniRef:UniRef90_UPI000CF5BEFB
SGI182_plasmid_11	cds	2617	4113	+	HGKGHP_0155	mobV	MobV family relaxase	GO:0003677, GO:0006310, RefSeq:WP_321058252.1, SO:0001217, UniParc:UPI002A8CC562, UniRef:UniRef100_UPI002A8CC562, UniRef:UniRef50_E0Q4D9, UniRef:UniRef90_UPI000CF5B350
SGI182_plasmid_11	ncRNA	4305	4533	+	HGKGHP_0156	SpF66_sRNA	Streptococcus sRNA SpF66	RFAM:RF02442, SO:0000655
SGI182_plasmid_11	cds	5066	5215	+	HGKGHP_0157		hypothetical protein	PFAM:PF01402.27
SGI182_plasmid_11	cds	5271	5936	+	HGKGHP_0158		replication protein	RefSeq:WP_321058249.1, SO:0001217, UniParc:UPI002A8627E6, UniRef:UniRef100_UPI002A8627E6, UniRef:UniRef50_P13921, UniRef:UniRef90_UPI000CF5B952
SGI182_plasmid_11	cds	5941	6840	+	HGKGHP_0159		helix-turn-helix domain-containing protein	RefSeq:WP_105140581.1, SO:0001217, UniParc:UPI000CF5CAA6, UniRef:UniRef100_UPI000CF5CAA6, UniRef:UniRef50_A0A172Q9D4, UniRef:UniRef90_UPI000CF5CAA6
SGI182_plasmid_14	ncRNA	176	372	+	HGKGHP_0160	SpF66_sRNA	Streptococcus sRNA SpF66	RFAM:RF02442, SO:0000655
SGI182_plasmid_14	cds	437	889	-	HGKGHP_0161		ORF6	RefSeq:WP_011117200.1, SO:0001217, UniParc:UPI00000AE759, UniRef:UniRef100_Q93PW5, UniRef:UniRef50_Q9S5D6, UniRef:UniRef90_A0A2H4I6Z5
SGI182_plasmid_14	cds	941	1228	+	HGKGHP_0162		hypothetical protein	RefSeq:WP_168940520.1, SO:0001217, UniParc:UPI001459312D, UniRef:UniRef100_UPI001459312D, UniRef:UniRef50_UPI001EE81A9F, UniRef:UniRef90_UPI001EE81A9F
SGI182_plasmid_14	cds	1527	1664	+	HGKGHP_0163	copG	Protein CopG	SO:0001217, UniRef:UniRef50_P13920
SGI182_plasmid_14	cds	1692	2393	+	HGKGHP_0164		Rep family protein	SO:0001217, UniRef:UniRef50_P13921, UniRef:UniRef90_UPI0019823A8A
SGI182_plasmid_14	cds	2417	3007	-	HGKGHP_0165	vanZ	VanZ family protein	RefSeq:WP_206152586.1, SO:0001217, UniParc:UPI00197F8D65, UniRef:UniRef100_UPI00197F8D65, UniRef:UniRef50_UPI001914EBD8, UniRef:UniRef90_UPI001914EBD8
SGI182_plasmid_14	cds	3100	3483	+	HGKGHP_0166		hypothetical protein	RefSeq:WP_206152585.1, SO:0001217, UniParc:UPI00197FE43C, UniRef:UniRef100_UPI00197FE43C, UniRef:UniRef50_A0A1V8YEV6, UniRef:UniRef90_UPI001F1BD55D
SGI182_plasmid_14	cds	3756	5255	+	HGKGHP_0167	mobV	MobV family relaxase	GO:0003677, GO:0006310, SO:0001217, UniRef:UniRef50_P13925, UniRef:UniRef90_Q9S5D7
SGI187_plasmid_9	cds	28	966	+	HGKGHP_0168		AAA family ATPase	SO:0001217, UniRef:UniRef50_I9JPG7, UniRef:UniRef90_UPI0022E2A56B
SGI187_plasmid_9	cds	865	1377	-	HGKGHP_0169		hypothetical protein
SGI187_plasmid_9	cds	1561	1827	-	HGKGHP_0170		hypothetical protein
SGI188_plasmid_2	cds	105	299	+	HGKGHP_0171		Mobilization protein	SO:0001217, UniRef:UniRef50_A0A202F2G1, UniRef:UniRef90_A0A202F2G1
SGI188_plasmid_2	cds	605	1090	-	HGKGHP_0172	lnu(A)	lincosamide nucleotidyltransferase Lnu(A)	GO:0046677, KEGG:K19545, NCBIProtein:WP_001829870.1, RefSeq:WP_001829870.1, SO:0001217, UniParc:UPI0000692062, UniRef:UniRef100_D2JGC2, UniRef:UniRef50_P06107, UniRef:UniRef90_P06107
SGI188_plasmid_2	cds	1328	2158	-	HGKGHP_0173		Replication protein	RefSeq:WP_238138849.1, SO:0001217, UniParc:UPI00078E2202, UniRef:UniRef100_A0A2Z2CFI2, UniRef:UniRef50_S7XF62, UniRef:UniRef90_A0A2Z2CFI2
SGI188_plasmid_2	cds	2716	2841	-	HGKGHP_0174		hypothetical protein	SO:0001217, UniRef:UniRef50_A0A139R464
SGI188_plasmid_2	cds	3053	3391	-	HGKGHP_0175		Phage protein	RefSeq:WP_268708337.1, SO:0001217, UniParc:UPI002283367F, UniRef:UniRef100_UPI002283367F, UniRef:UniRef50_A0A368UC75, UniRef:UniRef90_A0A091BHZ1
SGI188_plasmid_2	cds	3869	4138	-	HGKGHP_0176		DUF2187 domain-containing protein	RefSeq:WP_268708336.1, SO:0001217, UniParc:UPI002283763F, UniRef:UniRef100_UPI002283763F, UniRef:UniRef50_A0A1G9PEZ2, UniRef:UniRef90_A0A091BHZ7
SGI188_plasmid_2	cds	4141	4728	-	HGKGHP_0177		DUF536 domain-containing protein	SO:0001217, UniRef:UniRef50_A0A1G9PFS6, UniRef:UniRef90_UPI0022DF56CE
SGI188_plasmid_2	cds	4799	5323	-	HGKGHP_0178		Phage protein	SO:0001217, UniRef:UniRef50_A0A4V0H7T5
SGI188_plasmid_2	cds	5336	6169	-	HGKGHP_0179		replication initiation protein	RefSeq:WP_268708338.1, SO:0001217, UniParc:UPI002284AED8, UniRef:UniRef100_UPI002284AED8, UniRef:UniRef50_A0A4V3BF02, UniRef:UniRef90_UPI00237A8067
SGI188_plasmid_2	cds	6535	7140	-	HGKGHP_0180		hypothetical protein
SGI188_plasmid_2	cds	7538	7966	-	HGKGHP_0181		Small heat shock protein	RefSeq:WP_235281044.1, SO:0001217, UniParc:UPI001F3A8C7A, UniRef:UniRef100_UPI001F3A8C7A, UniRef:UniRef50_P80485, UniRef:UniRef90_Q9X9C3
SGI188_plasmid_2	cds	8258	8440	-	HGKGHP_0182		Helix-turn-helix domain protein	SO:0001217, UniRef:UniRef50_A0A1V5PDW4
SGI188_plasmid_2	cds	8564	9508	-	HGKGHP_0183		Putative integrase	SO:0001217, UniRef:UniRef50_A0A252F0G6, UniRef:UniRef90_Q2MM22
SGI188_plasmid_2	cds	9719	10141	+	HGKGHP_0184		Cupin type-2 domain-containing protein	SO:0001217, UniRef:UniRef50_A0A1R3UGQ5, UniRef:UniRef90_B9DUC6
SGI188_plasmid_2	cds	10304	10654	-	HGKGHP_0185		Transposase	SO:0001217, UniRef:UniRef50_A0A0D6DZT2, UniRef:UniRef90_A0A0D6DZT2
SGI188_plasmid_2	cds	11036	11575	+	HGKGHP_0186		hypothetical protein
SGI188_plasmid_2	cds	11598	12173	-	HGKGHP_0187		GNAT family N-acetyltransferase	RefSeq:WP_230243460.1, SO:0001217, UniParc:UPI002ABB3727, UniRef:UniRef100_UPI002ABB3727, UniRef:UniRef50_A0A0R1VSE5, UniRef:UniRef90_UPI002ABB3727
SGI188_plasmid_2	cds	12859	14778	+	HGKGHP_0188	tet(O	tetracycline resistance ribosomal protection mosaic protein Tet(O/W/32/O)	BlastRules:WP_013646121, GO:0005525, KEGG:K18220, NCBIProtein:WP_013646121.1, RefSeq:WP_013646121.1, SO:0001217, UniParc:UPI00018E1E24, UniRef:UniRef100_B8ZHC4, UniRef:UniRef50_Q47810, UniRef:UniRef90_A0A290WNK4
SGI188_plasmid_2	cds	14830	16233	+	HGKGHP_0189	tet(L)	tetracycline efflux MFS transporter Tet(L)	COG:COG2814, COG:G, GO:0005886, GO:0008493, GO:0015297, GO:0015904, GO:0046677, GO:1902600, KEGG:K08168, NCBIProtein:WP_001574277.1, SO:0001217, UniRef:UniRef50_P23054, UniRef:UniRef90_P0A4K7
SGI188_plasmid_2	sorf	16486	16554	+	HGKGHP_0190	ermC	23S rRNA methylase leader peptide	GO:0046677, RefSeq:WP_011100846.1, SO:0001217, UniParc:UPI000000D01B, UniRef:UniRef100_P23130, UniRef:UniRef50_P10739, UniRef:UniRef90_P23130
SGI191_plasmid_0	cds	2621	2737	+	HGKGHP_0191		(pseudo) hypothetical protein	SO:0001217, UniRef:UniRef50_UPI000A3F6483, UniRef:UniRef90_UPI0024081C2D
SGI191_plasmid_0	cds	2734	2970	+	HGKGHP_0192	araC	AraC family transcriptional regulator	SO:0001217, UniRef:UniRef50_UPI000C1CBEA8, UniRef:UniRef90_UPI000C1CBEA8
SGI191_plasmid_0	cds	3101	3499	+	HGKGHP_0193		Replication protein	RefSeq:WP_261296561.1, SO:0001217, UniParc:UPI0021BA91C7, UniRef:UniRef100_UPI0021BA91C7, UniRef:UniRef50_A0A0U5KT26, UniRef:UniRef90_C8P6Z6
SGI191_plasmid_0	cds	3674	5797	+	HGKGHP_0194		Replication protein	SO:0001217, UniRef:UniRef50_C8P6Z7, UniRef:UniRef90_A0A0R1UFH4
SGI191_plasmid_0	cds	7169	8053	+	HGKGHP_0195		Replication-associated protein A	RefSeq:WP_261296559.1, SO:0001217, UniParc:UPI0021BA78E5, UniRef:UniRef100_UPI0021BA78E5, UniRef:UniRef50_A0A837RG33, UniRef:UniRef90_O52364
SGI191_plasmid_0	cds	8053	8427	+	HGKGHP_0196		DUF5388 domain-containing protein	SO:0001217, UniRef:UniRef50_E3C771, UniRef:UniRef90_UPI00195B5A1E
SGI191_plasmid_0	cds	8814	9914	+	HGKGHP_0197		DUF3578 domain-containing protein	SO:0001217, UniRef:UniRef50_A0AAF0Z1T6
SGI191_plasmid_0	cds	10117	10341	+	HGKGHP_0198		hypothetical protein	SO:0001217, UniRef:UniRef50_UPI001CDB2D96
SGI191_plasmid_0	cds	10362	10949	+	HGKGHP_0199		Site-specific recombinase, phage integrase family	SO:0001217, UniRef:UniRef50_A0A0R2LM67, UniRef:UniRef90_C8P6Z3
SGI191_plasmid_0	cds	11110	11370	+	HGKGHP_0200		Type II toxin-antitoxin system RelB/DinJ family antitoxin	RefSeq:WP_003672432.1, SO:0001217, UniParc:UPI0001731799, UniRef:UniRef100_B2LYF7, UniRef:UniRef50_A0A556UD81, UniRef:UniRef90_A0A9E2KU72
SGI191_plasmid_0	cds	11363	11674	+	HGKGHP_0201		Putative replication associated protein	SO:0001217, UniRef:UniRef50_A0AA86ZSZ5, UniRef:UniRef90_R9WM72
SGI191_plasmid_0	cds	11739	11993	+	HGKGHP_0202	mucB	ImpB MucB SamB family protein	SO:0001217, UniParc:UPI000CD4123B, UniRef:UniRef100_A0A5R9CR89, UniRef:UniRef50_A0A0R2KV78, UniRef:UniRef90_A0A0R2KV78
SGI191_plasmid_0	cds	12021	12248	+	HGKGHP_0203		Transposase	SO:0001217, UniRef:UniRef50_A0A510VXA8, UniRef:UniRef90_A0A510VXA8
SGI191_plasmid_0	cds	12432	13904	-	HGKGHP_0204		mucin-binding protein	SO:0001217, UniRef:UniRef50_UPI0011D25637
SGI191_plasmid_4	cds	17	514	-	HGKGHP_0205		hypothetical protein	SO:0001217, UniRef:UniRef50_UPI001CDCD16C
SGI191_plasmid_4	cds	1794	2243	+	HGKGHP_0206		hypothetical protein	RefSeq:WP_086129128.1, SO:0001217, UniParc:UPI000A2E0927, UniRef:UniRef100_A0A1Y2UCV7, UniRef:UniRef50_A0AAW9A398, UniRef:UniRef90_A0A1Y2UCV7
SGI191_plasmid_4	cds	2539	3024	+	HGKGHP_0207	lnu(A)	lincosamide nucleotidyltransferase Lnu(A)	GO:0046677, KEGG:K19545, NCBIProtein:WP_001829870.1, RefSeq:WP_001829870.1, SO:0001217, UniParc:UPI0000692062, UniRef:UniRef100_D2JGC2, UniRef:UniRef50_P06107, UniRef:UniRef90_P06107
SGI191_plasmid_4	cds	3688	4485	+	HGKGHP_0208		Replication initiation protein	RefSeq:WP_086129134.1, SO:0001217, UniParc:UPI000A2DE17A, UniRef:UniRef100_A0A1Y2V8T7, UniRef:UniRef50_A0A1Y2V8T7, UniRef:UniRef90_A0A1Y2V8T7
SGI191_plasmid_4	cds	4503	4730	+	HGKGHP_0209		hypothetical protein	RefSeq:WP_287935240.1, SO:0001217, UniParc:UPI0025871F2F, UniRef:UniRef100_UPI0025871F2F, UniRef:UniRef50_A0A1Y2UFT8, UniRef:UniRef90_A0A1Y2UFT8
SGI191_plasmid_4	cds	4727	4954	+	HGKGHP_0210		hypothetical protein	RefSeq:WP_086129131.1, SO:0001217, UniParc:UPI000A2E47B7, UniRef:UniRef100_A0A1Y2UE54, UniRef:UniRef50_A0A1Y2UE54, UniRef:UniRef90_A0A1Y2UE54
SGI191_plasmid_4	cds	4986	5210	+	HGKGHP_0211		hypothetical protein	SO:0001217, UniRef:UniRef50_UPI002B0595E9, UniRef:UniRef90_UPI001CDAB87F
SGI196_plasmid_0	cds	97	663	-	HGKGHP_0212		DUF536 domain-containing protein	SO:0001217, UniRef:UniRef50_A0A0R2KM78
SGI196_plasmid_0	cds	995	1987	+	HGKGHP_0213		replication initiator protein A	SO:0001217, UniRef:UniRef50_UPI002B25CECE, UniRef:UniRef90_UPI002B25CECE
SGI196_plasmid_0	cds	2176	2388	+	HGKGHP_0214		DUF1659 domain-containing protein	SO:0001217, UniParc:UPI001D8AE68D, UniRef:UniRef100_A0A921EM00, UniRef:UniRef50_A0A921EM00, UniRef:UniRef90_A0A921EM00
SGI196_plasmid_0	cds	2409	2636	+	HGKGHP_0215		DUF2922 domain-containing protein	RefSeq:WP_223661362.1, SO:0001217, UniParc:UPI001CBCD304, UniRef:UniRef100_UPI001CBCD304, UniRef:UniRef50_A0A921EM06, UniRef:UniRef90_A0A921EM06
SGI196_plasmid_0	cds	2697	2885	+	HGKGHP_0216		DUF2197 domain-containing protein	SO:0001217, UniRef:UniRef50_N1ZHE0, UniRef:UniRef90_A0AAX0PVI5
SGI196_plasmid_0	cds	2896	3045	+	HGKGHP_0217	yvrJ	YvrJ family protein	SO:0001217, UniRef:UniRef50_A0A9Q5G8R3, UniRef:UniRef90_A0A921IEA4
SGI196_plasmid_0	cds	3064	3915	+	HGKGHP_0218		Integrase	SO:0001217, UniRef:UniRef50_N1Z817
SGI196_plasmid_0	cds	3932	4273	+	HGKGHP_0219		single-stranded DNA-binding protein	SO:0001217, UniRef:UniRef50_N1ZGS1, UniRef:UniRef90_UPI0025A9A7A9
SGI196_plasmid_0	ncRNA	4285	4344	+	HGKGHP_0220	Bacillus-plasmid	Bacillus-plasmid RNA	RFAM:RF01691, SO:0000655
SGI196_plasmid_0	cds	4505	5530	+	HGKGHP_0221		replication initiation factor domain-containing protein	KEGG:K07467, RefSeq:WP_323678674.1, SO:0001217, UniParc:UPI002B25F91E, UniRef:UniRef100_UPI002B25F91E, UniRef:UniRef50_A0A9Q5C242, UniRef:UniRef90_UPI002B25F91E
SGI196_plasmid_0	cds	5523	6269	+	HGKGHP_0222	lysM	LysM domain-containing protein	SO:0001217, UniRef:UniRef50_A0AAX0PVK7, UniRef:UniRef90_A0AAX0PVK7
SGI196_plasmid_0	cds	6744	7109	-	HGKGHP_0223		Restriction system protein Mrr-like N-terminal domain-containing protein	SO:0001217, UniRef:UniRef50_A0A256VHD2
SGI196_plasmid_0	cds	7249	10059	-	HGKGHP_0224		class I SAM-dependent DNA methyltransferase	SO:0001217, UniRef:UniRef50_A0A1T4Q9I1, UniRef:UniRef90_UPI0018A9AB3F
SGI199_plasmid_0	cds	105	299	+	HGKGHP_0225		Mobilization protein	SO:0001217, UniRef:UniRef50_A0A202F2G1, UniRef:UniRef90_A0A202F2G1
SGI199_plasmid_0	cds	605	1090	-	HGKGHP_0226	lnu(A)	lincosamide nucleotidyltransferase Lnu(A)	GO:0046677, KEGG:K19545, NCBIProtein:WP_001829870.1, RefSeq:WP_001829870.1, SO:0001217, UniParc:UPI0000692062, UniRef:UniRef100_D2JGC2, UniRef:UniRef50_P06107, UniRef:UniRef90_P06107
SGI199_plasmid_0	cds	1328	2158	-	HGKGHP_0227		Replication protein	RefSeq:WP_238138849.1, SO:0001217, UniParc:UPI00078E2202, UniRef:UniRef100_A0A2Z2CFI2, UniRef:UniRef50_S7XF62, UniRef:UniRef90_A0A2Z2CFI2
SGI199_plasmid_0	cds	2716	2841	-	HGKGHP_0228		hypothetical protein	SO:0001217, UniRef:UniRef50_A0A139R464
SGI199_plasmid_0	cds	3053	3391	-	HGKGHP_0229		Phage protein	RefSeq:WP_268708337.1, SO:0001217, UniParc:UPI002283367F, UniRef:UniRef100_UPI002283367F, UniRef:UniRef50_A0A368UC75, UniRef:UniRef90_A0A091BHZ1
SGI199_plasmid_0	cds	3869	4138	-	HGKGHP_0230		DUF2187 domain-containing protein	RefSeq:WP_268708336.1, SO:0001217, UniParc:UPI002283763F, UniRef:UniRef100_UPI002283763F, UniRef:UniRef50_A0A1G9PEZ2, UniRef:UniRef90_A0A091BHZ7
SGI199_plasmid_0	cds	4141	4728	-	HGKGHP_0231		DUF536 domain-containing protein	SO:0001217, UniRef:UniRef50_A0A1G9PFS6, UniRef:UniRef90_UPI0022DF56CE
SGI199_plasmid_0	cds	4799	5323	-	HGKGHP_0232		Phage protein	SO:0001217, UniRef:UniRef50_A0A4V0H7T5
SGI199_plasmid_0	cds	5336	6169	-	HGKGHP_0233		replication initiation protein	RefSeq:WP_268708338.1, SO:0001217, UniParc:UPI002284AED8, UniRef:UniRef100_UPI002284AED8, UniRef:UniRef50_A0A4V3BF02, UniRef:UniRef90_UPI00237A8067
SGI199_plasmid_0	cds	6535	7140	-	HGKGHP_0234		hypothetical protein
SGI199_plasmid_0	cds	7538	7966	-	HGKGHP_0235		Small heat shock protein	RefSeq:WP_235281044.1, SO:0001217, UniParc:UPI001F3A8C7A, UniRef:UniRef100_UPI001F3A8C7A, UniRef:UniRef50_P80485, UniRef:UniRef90_Q9X9C3
SGI199_plasmid_0	cds	8258	8440	-	HGKGHP_0236		Helix-turn-helix domain protein	SO:0001217, UniRef:UniRef50_A0A1V5PDW4
SGI199_plasmid_0	cds	8564	9508	-	HGKGHP_0237		Putative integrase	SO:0001217, UniRef:UniRef50_A0A252F0G6, UniRef:UniRef90_Q2MM22
SGI199_plasmid_0	cds	9719	10141	+	HGKGHP_0238		Cupin type-2 domain-containing protein	SO:0001217, UniRef:UniRef50_A0A1R3UGQ5, UniRef:UniRef90_B9DUC6
SGI199_plasmid_0	cds	10304	10654	-	HGKGHP_0239		Transposase	SO:0001217, UniRef:UniRef50_A0A0D6DZT2, UniRef:UniRef90_A0A0D6DZT2
SGI199_plasmid_0	cds	11036	11575	+	HGKGHP_0240		hypothetical protein
SGI199_plasmid_0	cds	11598	12173	-	HGKGHP_0241		GNAT family N-acetyltransferase	RefSeq:WP_230243460.1, SO:0001217, UniParc:UPI002ABB3727, UniRef:UniRef100_UPI002ABB3727, UniRef:UniRef50_A0A0R1VSE5, UniRef:UniRef90_UPI002ABB3727
SGI199_plasmid_0	cds	12859	14778	+	HGKGHP_0242	tet(O	tetracycline resistance ribosomal protection mosaic protein Tet(O/W/32/O)	BlastRules:WP_013646121, GO:0005525, KEGG:K18220, NCBIProtein:WP_013646121.1, RefSeq:WP_013646121.1, SO:0001217, UniParc:UPI00018E1E24, UniRef:UniRef100_B8ZHC4, UniRef:UniRef50_Q47810, UniRef:UniRef90_A0A290WNK4
SGI199_plasmid_0	cds	14830	16233	+	HGKGHP_0243	tet(L)	tetracycline efflux MFS transporter Tet(L)	COG:COG2814, COG:G, GO:0005886, GO:0008493, GO:0015297, GO:0015904, GO:0046677, GO:1902600, KEGG:K08168, NCBIProtein:WP_001574277.1, SO:0001217, UniRef:UniRef50_P23054, UniRef:UniRef90_P0A4K7
SGI199_plasmid_0	sorf	16486	16554	+	HGKGHP_0244	ermC	23S rRNA methylase leader peptide	GO:0046677, RefSeq:WP_011100846.1, SO:0001217, UniParc:UPI000000D01B, UniRef:UniRef100_P23130, UniRef:UniRef50_P10739, UniRef:UniRef90_P23130
SGI207_plasmid_4	cds	432	1928	+	HGKGHP_0245		Replication initiation protein	SO:0001217, UniRef:UniRef50_A0A1Y2UE35
SGI207_plasmid_4	cds	1971	2501	+	HGKGHP_0246	merR	MerR family transcriptional regulator	SO:0001217, UniRef:UniRef50_A0AB36I476, UniRef:UniRef90_UPI00128C8D8E
SGI207_plasmid_4	cds	2506	4434	+	HGKGHP_0247		site-specific DNA-methyltransferase (adenine-specific)	EC:2.1.1.72, KEGG:K03427, SO:0001217, UniRef:UniRef50_E0Q760, UniRef:UniRef90_A0A0A1GXU9
SGI207_plasmid_4	cds	4418	5521	+	HGKGHP_0248		Type I restriction modification DNA specificity domain-containing protein	SO:0001217, UniRef:UniRef50_A0A1F8UVZ1
SGI207_plasmid_4	cds	6348	8435	+	HGKGHP_0249		Replication protein	SO:0001217, UniRef:UniRef50_A0A1Y2UER3, UniRef:UniRef90_A0A1Y2UER3
SGI207_plasmid_4	cds	8700	8954	+	HGKGHP_0250		hypothetical protein	SO:0001217, UniRef:UniRef50_F8DS79
SGI209_plasmid_8	cds	1	303	+	HGKGHP_0251		Tyr recombinase domain-containing protein	SO:0001217, UniRef:UniRef50_A0A0R1VXM9
SGI209_plasmid_8	cds	603	926	+	HGKGHP_0252		hypothetical protein	SO:0001217, UniRef:UniRef50_A0A7X2KHY1
SGI209_plasmid_8	cds	929	2023	+	HGKGHP_0253	ftsK	FtsK domain-containing protein	SO:0001217, UniRef:UniRef50_A0A099YAY5
SGI209_plasmid_8	cds	2027	2503	+	HGKGHP_0254		hypothetical protein
SGI209_plasmid_8	cds	2659	3855	+	HGKGHP_0255		Replication protein	SO:0001217, UniRef:UniRef50_A0A7X2G1T9
SGI209_plasmid_8	cds	4773	5270	+	HGKGHP_0256		helix-turn-helix domain-containing protein	SO:0001217, UniRef:UniRef50_A0A1Y2UGB6, UniRef:UniRef90_UPI00128D5786
SGI209_plasmid_8	cds	5252	5698	+	HGKGHP_0257		Very short patch repair endonuclease	SO:0001217, UniRef:UniRef50_A0A0R1UGT0
SGI209_plasmid_8	cds	5771	6970	+	HGKGHP_0258		DNA (Cytosine-5-)-methyltransferase	EC:2.1.1.37, KEGG:K00558, SO:0001217, UniRef:UniRef50_A0A285TA00, UniRef:UniRef90_A0AB36I449
SGI209_plasmid_8	cds	7042	8568	+	HGKGHP_0259		Restriction endonuclease	SO:0001217, UniRef:UniRef50_F2M3X1
SGI211_plasmid_4	cds	121	735	+	HGKGHP_0260		Site-specific recombinase, DNA invertase Pin related protein	SO:0001217, UniRef:UniRef50_A0A0U5K2Y1
SGI211_plasmid_4	cds	766	2289	-	HGKGHP_0261		Restriction endonuclease	SO:0001217, UniRef:UniRef50_F2M3X1, UniRef:UniRef90_A0AB36I3Z7
SGI211_plasmid_4	cds	2362	3561	-	HGKGHP_0262		DNA (Cytosine-5-)-methyltransferase	EC:2.1.1.37, KEGG:K00558, SO:0001217, UniRef:UniRef50_A0A285TA00, UniRef:UniRef90_A0AB36I449
SGI211_plasmid_4	cds	3635	4084	-	HGKGHP_0263		Very short patch repair endonuclease	SO:0001217, UniRef:UniRef50_A0A0R1UGT0, UniRef:UniRef90_A0AB36I470
SGI211_plasmid_4	cds	4066	4557	-	HGKGHP_0264		HTH merR-type domain-containing protein	SO:0001217, UniRef:UniRef50_A0A1Y2UGB6
SGI211_plasmid_4	cds	4793	5053	-	HGKGHP_0265		hypothetical protein
SGI211_plasmid_4	cds	5236	5382	+	HGKGHP_0266		Transposase	SO:0001217, UniRef:UniRef50_R9WN66
SGI211_plasmid_4	cds	5481	6221	-	HGKGHP_0267		hypothetical protein	SO:0001217, UniRef:UniRef50_UPI0024B90B26
SGI211_plasmid_4	cds	6215	6784	-	HGKGHP_0268		hypothetical protein	SO:0001217, UniRef:UniRef50_UPI0024BB42BB
SGI211_plasmid_4	cds	6879	8138	-	HGKGHP_0269		relaxase/mobilization nuclease domain-containing protein	SO:0001217, UniRef:UniRef50_UPI0024BA864F
SGI211_plasmid_4	cds	8125	8661	-	HGKGHP_0270	mobC	plasmid mobilization relaxosome protein MobC	SO:0001217, UniRef:UniRef50_UPI0024B9F229, UniRef:UniRef90_UPI0024B9F229
SGI211_plasmid_4	cds	9126	12266	-	HGKGHP_0271		hypothetical protein	SO:0001217, UniRef:UniRef50_UPI0024B91EAD
SGI211_plasmid_5	cds	25	138	+	HGKGHP_0272		Resolvase/invertase-type recombinase catalytic domain-containing protein	SO:0001217, UniRef:UniRef50_A0A4R5NUY0, UniRef:UniRef90_A0A4R5NUY0
SGI211_plasmid_5	cds	124	1251	-	HGKGHP_0273		hypothetical protein
SGI211_plasmid_5	cds	1267	1647	-	HGKGHP_0274		Replication-associated protein b	RefSeq:WP_078009974.1, SO:0001217, UniParc:UPI0009900989, UniRef:UniRef100_A0AAF0YZI1, UniRef:UniRef50_E3C771, UniRef:UniRef90_A0A0R1UFS8
SGI211_plasmid_5	cds	1647	2534	-	HGKGHP_0275		Replication-associated protein A	RefSeq:WP_078009973.1, SO:0001217, UniParc:UPI00098F9E89, UniRef:UniRef100_A0AAF0YY49, UniRef:UniRef50_A0A837RG33, UniRef:UniRef90_O52364
SGI211_plasmid_5	cds	3786	5909	-	HGKGHP_0276		Replication protein	SO:0001217, UniRef:UniRef50_C8P6Z7, UniRef:UniRef90_R9WM07
SGI211_plasmid_5	cds	6189	6584	-	HGKGHP_0277		Replication protein	RefSeq:WP_182589785.1, SO:0001217, UniParc:UPI0015FD7922, UniRef:UniRef100_UPI0015FD7922, UniRef:UniRef50_A0A0U5KT26, UniRef:UniRef90_A0A0U5JUI7
SGI211_plasmid_5	cds	6623	6898	-	HGKGHP_0278		Transcriptional regulator	RefSeq:WP_056994890.1, SO:0001217, UniParc:UPI0007052287, UniRef:UniRef100_A0A0R2H0Y1, UniRef:UniRef50_X0PQ87, UniRef:UniRef90_I7JXS2
SGI211_plasmid_5	cds	6901	7149	-	HGKGHP_0279	relE	Toxin-antitoxin system, toxin component, RelE family	SO:0001217, UniParc:UPI0007151A4B, UniRef:UniRef100_A0A0R2GU82, UniRef:UniRef50_T1ZGQ1, UniRef:UniRef90_A0A0R2GU82
SGI211_plasmid_5	cds	7299	7886	-	HGKGHP_0280		DNA recombinase	RefSeq:WP_003672620.1, SO:0001217, UniParc:UPI0000F6D755, UniRef:UniRef100_A0A0R2H1M0, UniRef:UniRef50_A0A0R2LM67, UniRef:UniRef90_A0A0R2H1M0
SGI211_plasmid_5	cds	8304	9221	+	HGKGHP_0281		ABC-type multidrug transport system, ATPase component	SO:0001217, UniRef:UniRef50_R2SN58, UniRef:UniRef90_Q037J0
SGI211_plasmid_5	cds	9208	10824	+	HGKGHP_0282		ABC transporter permease	RefSeq:WP_013085964.1, SO:0001217, UniParc:UPI0001D10985, UniRef:UniRef100_F7QWX6, UniRef:UniRef50_U4TPG0, UniRef:UniRef90_A0A422M3D9
SGI211_plasmid_5	cds	10821	11459	+	HGKGHP_0283	tetR	Transcriptional regulator, TetR family	RefSeq:WP_086118423.1, SO:0001217, UniParc:UPI000A2DFEF3, UniRef:UniRef100_A0A1Y2UHS7, UniRef:UniRef50_A0AAD1ARD5, UniRef:UniRef90_Q037I8
SGI211_plasmid_11	cds	616	1461	-	HGKGHP_0284		helix-turn-helix domain-containing protein	SO:0001217, UniRef:UniRef50_UPI00195CBAB1, UniRef:UniRef90_UPI0037C0BAB9
SGI211_plasmid_11	cds	1584	1778	+	HGKGHP_0285		hypothetical protein	SO:0001217, UniRef:UniRef50_C0XIK4, UniRef:UniRef90_UPI0037C02DF5
SGI211_plasmid_11	cds	1771	2211	+	HGKGHP_0286		HTH domain-containing protein	SO:0001217, UniRef:UniRef50_UPI001957055D, UniRef:UniRef90_UPI001957055D
SGI211_plasmid_11	cds	2222	3031	+	HGKGHP_0287		hypothetical protein	SO:0001217, UniRef:UniRef50_UPI001958CBC4, UniRef:UniRef90_UPI001958CBC4
SGI211_plasmid_11	cds	3037	3495	+	HGKGHP_0288		hypothetical protein	SO:0001217, UniRef:UniRef50_UPI000A2DD58E, UniRef:UniRef90_UPI0037BEF5E5
SGI211_plasmid_11	cds	3555	3923	+	HGKGHP_0289		helix-turn-helix domain-containing protein	SO:0001217, UniParc:UPI000BEED3F9, UniRef:UniRef100_UPI000BEED3F9, UniRef:UniRef50_UPI000A2DD01A, UniRef:UniRef90_UPI000A2DD01A
SGI211_plasmid_11	cds	3965	4228	+	HGKGHP_0290		hypothetical protein	SO:0001217, UniRef:UniRef50_UPI00195E319C, UniRef:UniRef90_UPI00195E319C
SGI211_plasmid_11	cds	4241	4417	+	HGKGHP_0291		hypothetical protein
SGI211_plasmid_11	cds	4993	5481	+	HGKGHP_0292		helix-turn-helix domain-containing protein	SO:0001217, UniRef:UniRef50_UPI0023AA289A
SGI211_plasmid_12	cds	241	468	-	HGKGHP_0293		hypothetical protein	RefSeq:WP_086129131.1, SO:0001217, UniParc:UPI000A2E47B7, UniRef:UniRef100_A0A1Y2UE54, UniRef:UniRef50_A0A1Y2UE54, UniRef:UniRef90_A0A1Y2UE54
SGI211_plasmid_12	cds	465	692	-	HGKGHP_0294		hypothetical protein	RefSeq:WP_287935240.1, SO:0001217, UniParc:UPI0025871F2F, UniRef:UniRef100_UPI0025871F2F, UniRef:UniRef50_A0A1Y2UFT8, UniRef:UniRef90_A0A1Y2UFT8
SGI211_plasmid_12	cds	710	1507	-	HGKGHP_0295		Replication initiation protein	RefSeq:WP_086129134.1, SO:0001217, UniParc:UPI000A2DE17A, UniRef:UniRef100_A0A1Y2V8T7, UniRef:UniRef50_A0A1Y2V8T7, UniRef:UniRef90_A0A1Y2V8T7
SGI211_plasmid_12	cds	2171	2656	-	HGKGHP_0296	lnu(A)	lincosamide nucleotidyltransferase Lnu(A)	GO:0046677, KEGG:K19545, NCBIProtein:WP_001829870.1, RefSeq:WP_001829870.1, SO:0001217, UniParc:UPI0000692062, UniRef:UniRef100_D2JGC2, UniRef:UniRef50_P06107, UniRef:UniRef90_P06107
SGI211_plasmid_12	cds	2951	3400	-	HGKGHP_0297		hypothetical protein	RefSeq:WP_086129128.1, SO:0001217, UniParc:UPI000A2E0927, UniRef:UniRef100_A0A1Y2UCV7, UniRef:UniRef50_A0AAW9A398, UniRef:UniRef90_A0A1Y2UCV7
SGI211_plasmid_12	cds	3770	5224	+	HGKGHP_0298	mobQ	MobQ family relaxase	RefSeq:WP_086129130.1, SO:0001217, UniParc:UPI000A2ECD06, UniRef:UniRef100_A0A1Y2UDN0, UniRef:UniRef50_A0A1Y2UDN0, UniRef:UniRef90_A0A1Y2UDN0
SGI219_plasmid_0	cds	353	1351	-	HGKGHP_0299	dhaK	dihydroxyacetone kinase subunit DhaK	EC:2.7.1.121, GO:0004371, GO:0006071, KEGG:K05878, RefSeq:WP_260312898.1, SO:0001217, UniParc:UPI0021A51C33, UniRef:UniRef100_UPI0021A51C33, UniRef:UniRef50_Q9CIV8, UniRef:UniRef90_A0A921EKV5
SGI219_plasmid_0	cds	2666	3556	+	HGKGHP_0300	parA	ParA family protein	KEGG:K03496, RefSeq:WP_004899011.1, SO:0001217, UniParc:UPI000214F447, UniRef:UniRef100_UPI000214F447, UniRef:UniRef50_A0A837RG33, UniRef:UniRef90_A0A9X7XV20
SGI219_plasmid_0	cds	3549	3926	+	HGKGHP_0301	repC	Replication-associated protein RepC	RefSeq:WP_004899014.1, SO:0001217, UniParc:UPI000214F448, UniRef:UniRef100_A0A921LKS0, UniRef:UniRef50_E3C771, UniRef:UniRef90_A0A921EMA0
SGI219_plasmid_0	cds	3983	5785	-	HGKGHP_0302	fokI	restriction endonuclease FokI C-terminal domain-containing protein	SO:0001217, UniRef:UniRef50_A0A9W6B136, UniRef:UniRef90_UPI001C69026D
SGI219_plasmid_0	cds	5858	7792	-	HGKGHP_0303		Site-specific DNA-methyltransferase (adenine-specific)	EC:2.1.1.72, KEGG:K07318, SO:0001217, UniRef:UniRef50_P29347, UniRef:UniRef90_A0AAX0PTJ1
SGI219_plasmid_0	cds	8045	8419	-	HGKGHP_0304		hypothetical protein	SO:0001217, UniRef:UniRef50_A0AAX0PUW7, UniRef:UniRef90_A0AAX0PUW7
SGI219_plasmid_0	cds	8412	9731	-	HGKGHP_0305		Nucleotidyltransferase	SO:0001217, UniRef:UniRef50_D4YTH9, UniRef:UniRef90_A0AAX0PVQ2
SGI219_plasmid_0	cds	10200	10802	+	HGKGHP_0306		helix-turn-helix transcriptional regulator	RefSeq:WP_004898987.1, SO:0001217, UniParc:UPI000214F43E, UniRef:UniRef100_UPI000214F43E, UniRef:UniRef50_UPI000214F43E, UniRef:UniRef90_UPI000214F43E
SGI219_plasmid_0	cds	10815	11048	+	HGKGHP_0307		hypothetical protein
SGI219_plasmid_0	cds	11092	11838	-	HGKGHP_0308	lysM	LysM domain-containing protein	SO:0001217, UniRef:UniRef50_A0AAX0PVK7, UniRef:UniRef90_A0AAX0PVK7
SGI219_plasmid_0	cds	11831	13066	-	HGKGHP_0309		Replication initiation factor domain-containing protein	KEGG:K07467, SO:0001217, UniRef:UniRef50_A0A9Q5C242, UniRef:UniRef90_A0A921IEJ8
SGI219_plasmid_0	ncRNA	13011	13073	-	HGKGHP_0310	Bacillus-plasmid	Bacillus-plasmid RNA	RFAM:RF01691, SO:0000655
SGI219_plasmid_0	cds	13085	13426	-	HGKGHP_0311		Single-stranded DNA-binding protein	RefSeq:WP_285025339.1, SO:0001217, UniParc:UPI002549E859, UniRef:UniRef100_UPI002549E859, UniRef:UniRef50_F2M3W7, UniRef:UniRef90_A0A921IER8
SGI219_plasmid_0	cds	13445	14374	-	HGKGHP_0312		Tyrosine-type recombinase/integrase	SO:0001217, UniRef:UniRef50_N1Z817, UniRef:UniRef90_A0A921IDL4
SGI219_plasmid_0	cds	14316	14459	-	HGKGHP_0313	yvrJ	YvrJ family protein	SO:0001217, UniRef:UniRef50_A0A9Q5G8R3, UniRef:UniRef90_A0AAX0PWC7
SGI219_plasmid_0	cds	14475	14663	-	HGKGHP_0314		DUF2197 domain-containing protein	SO:0001217, UniRef:UniRef50_N1ZHE0, UniRef:UniRef90_A0AAX0PVI5
SGI219_plasmid_0	cds	14733	14960	-	HGKGHP_0315		DUF2922 domain-containing protein	RefSeq:WP_379920034.1, SO:0001217, UniParc:UPI003668EF27, UniRef:UniRef100_UPI003668EF27, UniRef:UniRef50_A0A921EM06, UniRef:UniRef90_A0A921EM06
SGI219_plasmid_0	cds	14985	15197	-	HGKGHP_0316		DUF1659 domain-containing protein	RefSeq:WP_260312901.1, SO:0001217, UniParc:UPI0021A25FF5, UniRef:UniRef100_UPI0021A25FF5, UniRef:UniRef50_A0A921EM00, UniRef:UniRef90_A0A921EM00
SGI219_plasmid_0	cds	15421	16146	-	HGKGHP_0317		Aquaporin family protein	SO:0001217, UniRef:UniRef50_F9USY3, UniRef:UniRef90_A0A921ELT4
SGI219_plasmid_0	cds	16143	16526	-	HGKGHP_0318		phosphoenolpyruvate--glycerone phosphotransferase	RefSeq:WP_192006761.1, SO:0001217, UniParc:UPI00177FFE97, UniRef:UniRef100_UPI00177FFE97, UniRef:UniRef50_F9USY2, UniRef:UniRef90_A0A921EL79
SGI219_plasmid_0	cds	16528	16908	-	HGKGHP_0319		Dihydroxyacetone kinase	SO:0001217, UniRef:UniRef50_A0A837DSV7
SGI224_plasmid_0	cds	696	797	-	HGKGHP_0320		hypothetical protein
SGI224_plasmid_0	cds	1772	2149	-	HGKGHP_0321	repC	Replication-associated protein RepC	SO:0001217, UniRef:UniRef50_E3C771, UniRef:UniRef90_A0A921EMA0
SGI224_plasmid_0	cds	2142	3032	-	HGKGHP_0322	parA	ParA family protein	KEGG:K03496, SO:0001217, UniRef:UniRef50_A0A837RG33, UniRef:UniRef90_A0A9X7XV20
SGI224_plasmid_0	cds	4353	5351	+	HGKGHP_0323	dhaK	dihydroxyacetone kinase subunit DhaK	EC:2.7.1.121, GO:0004371, GO:0006071, KEGG:K05878, RefSeq:WP_260312898.1, SO:0001217, UniParc:UPI0021A51C33, UniRef:UniRef100_UPI0021A51C33, UniRef:UniRef50_Q9CIV8, UniRef:UniRef90_A0A921EKV5
SGI224_plasmid_0	cds	5378	5962	+	HGKGHP_0324	dhaL	dihydroxyacetone kinase subunit DhaL	EC:2.7.1.121, GO:0006071, GO:0047324, KEGG:K05879, RefSeq:WP_192006763.1, SO:0001217, UniParc:UPI00177BD162, UniRef:UniRef100_UPI00177BD162, UniRef:UniRef50_Q03BZ6, UniRef:UniRef90_A0A921EK55
SGI224_plasmid_0	cds	5964	6347	+	HGKGHP_0325		phosphoenolpyruvate--glycerone phosphotransferase	RefSeq:WP_192006761.1, SO:0001217, UniParc:UPI00177FFE97, UniRef:UniRef100_UPI00177FFE97, UniRef:UniRef50_F9USY2, UniRef:UniRef90_A0A921EL79
SGI224_plasmid_0	cds	6344	7069	+	HGKGHP_0326		Aquaporin family protein	SO:0001217, UniRef:UniRef50_F9USY3, UniRef:UniRef90_A0A921ELT4
SGI224_plasmid_0	cds	7298	7510	+	HGKGHP_0327		DUF1659 domain-containing protein	SO:0001217, UniParc:UPI001D8AE68D, UniRef:UniRef100_A0A921EM00, UniRef:UniRef50_A0A921EM00, UniRef:UniRef90_A0A921EM00
SGI224_plasmid_0	cds	7531	7758	+	HGKGHP_0328		DUF2922 domain-containing protein	RefSeq:WP_223661362.1, SO:0001217, UniParc:UPI001CBCD304, UniRef:UniRef100_UPI001CBCD304, UniRef:UniRef50_A0A921EM06, UniRef:UniRef90_A0A921EM06
SGI224_plasmid_0	cds	8022	8171	+	HGKGHP_0329	yvrJ	YvrJ family protein	SO:0001217, UniRef:UniRef50_A0A9Q5G8R3
SGI224_plasmid_0	cds	8190	9041	+	HGKGHP_0330		Tyrosine-type recombinase/integrase	SO:0001217, UniRef:UniRef50_N1Z817, UniRef:UniRef90_A0A921IDL4
SGI224_plasmid_0	cds	9060	9401	+	HGKGHP_0331		Single-stranded DNA-binding protein	RefSeq:WP_004898995.1, SO:0001217, UniParc:UPI000214F441, UniRef:UniRef100_UPI000214F441, UniRef:UniRef50_F2M3W7, UniRef:UniRef90_A0A921IER8
SGI224_plasmid_0	ncRNA	9412	9468	+	HGKGHP_0332	Bacillus-plasmid	Bacillus-plasmid RNA	RFAM:RF01691, SO:0000655
SGI224_plasmid_0	cds	9629	10645	+	HGKGHP_0333		Replication initiation factor domain-containing protein	KEGG:K07467, SO:0001217, UniRef:UniRef50_A0A9Q5C242, UniRef:UniRef90_A0A921IEN7
SGI224_plasmid_0	cds	10642	11388	+	HGKGHP_0334	lysM	LysM domain-containing protein	SO:0001217, UniRef:UniRef50_A0AAX0PVK7, UniRef:UniRef90_A0AAX0PVK7
SGI224_plasmid_0	cds	11448	11663	-	HGKGHP_0335		hypothetical protein
SGI224_plasmid_0	cds	11676	12278	-	HGKGHP_0336		helix-turn-helix transcriptional regulator	SO:0001217, UniRef:UniRef50_UPI000214F43E, UniRef:UniRef90_UPI000214F43E
SGI224_plasmid_0	cds	12610	12822	+	HGKGHP_0337		hypothetical protein
SGI224_plasmid_0	cds	13113	13607	-	HGKGHP_0338		Type I restriction enzyme R protein N-terminal domain-containing protein	SO:0001217, UniRef:UniRef50_A0A929TIA5
SGI224_plasmid_0	cds	13600	14481	-	HGKGHP_0339		hypothetical protein	SO:0001217, UniRef:UniRef50_UPI0025A3486D
SGI224_plasmid_0	cds	14567	14965	-	HGKGHP_0340		DNA cytosine methyltransferase	SO:0001217, UniRef:UniRef50_UPI0027DAF861
SGI226_plasmid_52	cds	186	1946	+	HGKGHP_0341		Replication protein	SO:0001217, UniRef:UniRef50_C8P6Z7, UniRef:UniRef90_R9WM07
SGI226_plasmid_52	cds	3198	4085	+	HGKGHP_0342		Replication-associated protein A	RefSeq:WP_078009973.1, SO:0001217, UniParc:UPI00098F9E89, UniRef:UniRef100_A0AAF0YY49, UniRef:UniRef50_A0A837RG33, UniRef:UniRef90_O52364
SGI226_plasmid_52	cds	4085	4465	+	HGKGHP_0343		Replication-associated protein b	RefSeq:WP_078009974.1, SO:0001217, UniParc:UPI0009900989, UniRef:UniRef100_A0AAF0YZI1, UniRef:UniRef50_E3C771, UniRef:UniRef90_A0A0R1UFS8
SGI226_plasmid_52	cds	4481	5608	+	HGKGHP_0344		hypothetical protein
SGI226_plasmid_52	cds	5594	5707	-	HGKGHP_0345		Resolvase/invertase-type recombinase catalytic domain-containing protein	SO:0001217, UniRef:UniRef50_A0A4R5NUY0, UniRef:UniRef90_A0A4R5NUY0
SGI226_plasmid_52	cds	5826	6464	-	HGKGHP_0346	tetR	Transcriptional regulator, TetR family	RefSeq:WP_086118423.1, SO:0001217, UniParc:UPI000A2DFEF3, UniRef:UniRef100_A0A1Y2UHS7, UniRef:UniRef50_A0AAD1ARD5, UniRef:UniRef90_Q037I8
SGI226_plasmid_52	cds	6461	8077	-	HGKGHP_0347		ABC transporter permease	RefSeq:WP_013085964.1, SO:0001217, UniParc:UPI0001D10985, UniRef:UniRef100_F7QWX6, UniRef:UniRef50_U4TPG0, UniRef:UniRef90_A0A422M3D9
SGI226_plasmid_52	cds	8064	8981	-	HGKGHP_0348		ABC-type multidrug transport system, ATPase component	RefSeq:WP_003570727.1, SO:0001217, UniParc:UPI0000E56963, UniRef:UniRef100_Q037J0, UniRef:UniRef50_R2SN58, UniRef:UniRef90_Q037J0
SGI226_plasmid_52	cds	9398	9985	+	HGKGHP_0349		DNA recombinase	RefSeq:WP_003672620.1, SO:0001217, UniParc:UPI0000F6D755, UniRef:UniRef100_A0A0R2H1M0, UniRef:UniRef50_A0A0R2LM67, UniRef:UniRef90_A0A0R2H1M0
SGI226_plasmid_52	cds	10132	10494	+	HGKGHP_0350	relE	Toxin-antitoxin system, toxin component, RelE family	RefSeq:WP_003672622.1, SO:0001217, UniParc:UPI0000F6D754, UniRef:UniRef100_A4L2W0, UniRef:UniRef50_T1ZGQ1, UniRef:UniRef90_A0A0R2GU82
SGI226_plasmid_52	cds	10497	10772	+	HGKGHP_0351		Transcriptional regulator	RefSeq:WP_056994890.1, SO:0001217, UniParc:UPI0007052287, UniRef:UniRef100_A0A0R2H0Y1, UniRef:UniRef50_X0PQ87, UniRef:UniRef90_I7JXS2
SGI226_plasmid_52	cds	10811	11206	+	HGKGHP_0352		Replication protein	SO:0001217, UniRef:UniRef50_A0A0U5KT26, UniRef:UniRef90_A0A0U5JUI7
SGI239_plasmid_3	cds	135	1634	-	HGKGHP_0353	mobV	MobV family relaxase	GO:0003677, GO:0006310, RefSeq:WP_150867197.1, SO:0001217, UniParc:UPI0012491B51, UniRef:UniRef100_UPI00222071B9, UniRef:UniRef50_P13925, UniRef:UniRef90_Q9S5D7
SGI239_plasmid_3	cds	1999	2643	-	HGKGHP_0354		Mobilization protein	RefSeq:WP_070043828.1, SO:0001217, UniParc:UPI00085CCD3C, UniRef:UniRef100_UPI00195A3A16, UniRef:UniRef50_A0A220ITY7, UniRef:UniRef90_A0A8D6UDV4
SGI239_plasmid_3	cds	2647	3696	-	HGKGHP_0355		Protein rep	SO:0001217, UniRef:UniRef50_A0A8D6U9D8, UniRef:UniRef90_A0A8D6U9D8
SGI239_plasmid_3	ncRNA	4162	4358	-	HGKGHP_0356	SpF66_sRNA	Streptococcus sRNA SpF66	RFAM:RF02442, SO:0000655
SGI240_plasmid_4	cds	78	335	+	HGKGHP_0357		hypothetical protein
SGI240_plasmid_4	cds	366	980	-	HGKGHP_0358		Site-specific recombinase, DNA invertase Pin related protein	SO:0001217, UniRef:UniRef50_A0A0U5K2Y1
SGI240_plasmid_4	cds	1460	4600	+	HGKGHP_0359		hypothetical protein	SO:0001217, UniRef:UniRef50_UPI0024B91EAD
SGI240_plasmid_4	cds	5065	5601	+	HGKGHP_0360	mobC	plasmid mobilization relaxosome protein MobC	SO:0001217, UniRef:UniRef50_UPI0024B9F229, UniRef:UniRef90_UPI0024B9F229
SGI240_plasmid_4	cds	5588	6847	+	HGKGHP_0361		relaxase/mobilization nuclease domain-containing protein	SO:0001217, UniRef:UniRef50_UPI0024BA864F
SGI240_plasmid_4	cds	6942	7511	+	HGKGHP_0362		hypothetical protein	SO:0001217, UniRef:UniRef50_UPI0024BB42BB
SGI240_plasmid_4	cds	7505	8245	+	HGKGHP_0363		hypothetical protein	SO:0001217, UniRef:UniRef50_UPI0024B90B26
SGI240_plasmid_4	cds	8344	8490	-	HGKGHP_0364		Transposase	SO:0001217, UniRef:UniRef50_R9WN66
SGI240_plasmid_4	cds	8673	8933	+	HGKGHP_0365		hypothetical protein
SGI240_plasmid_4	cds	9169	9660	+	HGKGHP_0366		HTH merR-type domain-containing protein	SO:0001217, UniRef:UniRef50_A0A1Y2UGB6
SGI240_plasmid_4	cds	9642	10091	+	HGKGHP_0367		Very short patch repair endonuclease	SO:0001217, UniRef:UniRef50_A0A0R1UGT0, UniRef:UniRef90_A0AB36I470
SGI240_plasmid_4	cds	10165	11364	+	HGKGHP_0368		DNA (Cytosine-5-)-methyltransferase	EC:2.1.1.37, KEGG:K00558, SO:0001217, UniRef:UniRef50_A0A285TA00, UniRef:UniRef90_A0AB36I449
SGI240_plasmid_11	cds	241	468	-	HGKGHP_0369		hypothetical protein	RefSeq:WP_086129131.1, SO:0001217, UniParc:UPI000A2E47B7, UniRef:UniRef100_A0A1Y2UE54, UniRef:UniRef50_A0A1Y2UE54, UniRef:UniRef90_A0A1Y2UE54
SGI240_plasmid_11	cds	465	692	-	HGKGHP_0370		hypothetical protein	RefSeq:WP_287935240.1, SO:0001217, UniParc:UPI0025871F2F, UniRef:UniRef100_UPI0025871F2F, UniRef:UniRef50_A0A1Y2UFT8, UniRef:UniRef90_A0A1Y2UFT8
SGI240_plasmid_11	cds	710	1507	-	HGKGHP_0371		Replication initiation protein	RefSeq:WP_086129134.1, SO:0001217, UniParc:UPI000A2DE17A, UniRef:UniRef100_A0A1Y2V8T7, UniRef:UniRef50_A0A1Y2V8T7, UniRef:UniRef90_A0A1Y2V8T7
SGI240_plasmid_11	cds	2171	2656	-	HGKGHP_0372	lnu(A)	lincosamide nucleotidyltransferase Lnu(A)	GO:0046677, KEGG:K19545, NCBIProtein:WP_001829870.1, RefSeq:WP_001829870.1, SO:0001217, UniParc:UPI0000692062, UniRef:UniRef100_D2JGC2, UniRef:UniRef50_P06107, UniRef:UniRef90_P06107
SGI240_plasmid_11	cds	2951	3400	-	HGKGHP_0373		hypothetical protein	RefSeq:WP_086129128.1, SO:0001217, UniParc:UPI000A2E0927, UniRef:UniRef100_A0A1Y2UCV7, UniRef:UniRef50_A0AAW9A398, UniRef:UniRef90_A0A1Y2UCV7
SGI240_plasmid_11	cds	3770	5224	+	HGKGHP_0374	mobQ	MobQ family relaxase	RefSeq:WP_086129130.1, SO:0001217, UniParc:UPI000A2ECD06, UniRef:UniRef100_A0A1Y2UDN0, UniRef:UniRef50_A0A1Y2UDN0, UniRef:UniRef90_A0A1Y2UDN0
SGI240_plasmid_17	cds	78	653	+	HGKGHP_0375		hypothetical protein	SO:0001217, UniRef:UniRef50_UPI002B053F6E, UniRef:UniRef90_UPI002B053F6E
SGI240_plasmid_17	cds	1152	1487	+	HGKGHP_0376		Mobilization protein	RefSeq:WP_086118046.1, SO:0001217, UniParc:UPI000A2D7BBC, UniRef:UniRef100_A0AB36AFN5, UniRef:UniRef50_A0A0U5FAL1, UniRef:UniRef90_A0AB36AFN5
SGI240_plasmid_17	cds	1816	2532	+	HGKGHP_0377		Rep family protein	SO:0001217, UniRef:UniRef50_E7D3V6, UniRef:UniRef90_UPI002B052F2D
SGI249_plasmid_5	cds	428	2515	-	HGKGHP_0378		Replication protein	SO:0001217, UniRef:UniRef50_A0A1Y2UER3, UniRef:UniRef90_A0A1Y2UER3
SGI249_plasmid_5	cds	3343	4446	-	HGKGHP_0379		Type I restriction modification DNA specificity domain-containing protein	SO:0001217, UniRef:UniRef50_A0A1F8UVZ1
SGI249_plasmid_5	cds	4430	6358	-	HGKGHP_0380		site-specific DNA-methyltransferase (adenine-specific)	EC:2.1.1.72, KEGG:K03427, SO:0001217, UniRef:UniRef50_E0Q760, UniRef:UniRef90_A0A0A1GXU9
SGI249_plasmid_5	cds	6363	6893	-	HGKGHP_0381	merR	MerR family transcriptional regulator	SO:0001217, UniRef:UniRef50_A0AB36I476, UniRef:UniRef90_UPI00128C8D8E
SGI249_plasmid_5	cds	6936	8432	-	HGKGHP_0382		Replication initiation protein	SO:0001217, UniRef:UniRef50_A0A1Y2UE35
SGI251_plasmid_2	cds	35	802	+	HGKGHP_0383		replication initiation factor domain-containing protein	SO:0001217, UniRef:UniRef50_UPI0023ECDEEC
SGI251_plasmid_2	cds	795	1541	+	HGKGHP_0384	lysM	LysM domain-containing protein	SO:0001217, UniRef:UniRef50_A0AAX0PVK7, UniRef:UniRef90_A0AAX0PVK7
SGI251_plasmid_2	cds	1585	1818	-	HGKGHP_0385		hypothetical protein
SGI251_plasmid_2	cds	1831	2433	-	HGKGHP_0386		helix-turn-helix transcriptional regulator	RefSeq:WP_004898987.1, SO:0001217, UniParc:UPI000214F43E, UniRef:UniRef100_UPI000214F43E, UniRef:UniRef50_UPI000214F43E, UniRef:UniRef90_UPI000214F43E
SGI251_plasmid_2	cds	2902	4221	+	HGKGHP_0387		Nucleotidyltransferase	SO:0001217, UniRef:UniRef50_D4YTH9, UniRef:UniRef90_A0AAX0PVQ2
SGI251_plasmid_2	cds	4214	4588	+	HGKGHP_0388		hypothetical protein	SO:0001217, UniRef:UniRef50_A0AAX0PUW7, UniRef:UniRef90_A0AAX0PUW7
SGI251_plasmid_2	cds	4841	6775	+	HGKGHP_0389		Site-specific DNA-methyltransferase (adenine-specific)	EC:2.1.1.72, KEGG:K07318, SO:0001217, UniRef:UniRef50_P29347, UniRef:UniRef90_A0AAX0PTJ1
SGI251_plasmid_2	cds	6848	8650	+	HGKGHP_0390	fokI	restriction endonuclease FokI C-terminal domain-containing protein	SO:0001217, UniRef:UniRef50_A0A9W6B136, UniRef:UniRef90_UPI001C69026D
SGI251_plasmid_2	cds	8707	9084	-	HGKGHP_0391	repC	Replication-associated protein RepC	RefSeq:WP_004899014.1, SO:0001217, UniParc:UPI000214F448, UniRef:UniRef100_A0A921LKS0, UniRef:UniRef50_E3C771, UniRef:UniRef90_A0A921EMA0
SGI251_plasmid_2	cds	9077	9967	-	HGKGHP_0392	parA	ParA family protein	KEGG:K03496, RefSeq:WP_004899011.1, SO:0001217, UniParc:UPI000214F447, UniRef:UniRef100_UPI000214F447, UniRef:UniRef50_A0A837RG33, UniRef:UniRef90_A0A9X7XV20
SGI251_plasmid_2	cds	11282	12280	+	HGKGHP_0393	dhaK	dihydroxyacetone kinase subunit DhaK	EC:2.7.1.121, GO:0004371, GO:0006071, KEGG:K05878, RefSeq:WP_260312898.1, SO:0001217, UniParc:UPI0021A51C33, UniRef:UniRef100_UPI0021A51C33, UniRef:UniRef50_Q9CIV8, UniRef:UniRef90_A0A921EKV5
SGI251_plasmid_2	cds	12307	12891	+	HGKGHP_0394	dhaL	dihydroxyacetone kinase subunit DhaL	EC:2.7.1.121, GO:0006071, GO:0047324, KEGG:K05879, RefSeq:WP_192006763.1, SO:0001217, UniParc:UPI00177BD162, UniRef:UniRef100_UPI00177BD162, UniRef:UniRef50_Q03BZ6, UniRef:UniRef90_A0A921EK55
SGI251_plasmid_2	cds	12893	13276	+	HGKGHP_0395		phosphoenolpyruvate--glycerone phosphotransferase	RefSeq:WP_192006761.1, SO:0001217, UniParc:UPI00177FFE97, UniRef:UniRef100_UPI00177FFE97, UniRef:UniRef50_F9USY2, UniRef:UniRef90_A0A921EL79
SGI251_plasmid_2	cds	13273	13998	+	HGKGHP_0396		Aquaporin family protein	SO:0001217, UniRef:UniRef50_F9USY3, UniRef:UniRef90_A0A921ELT4
SGI251_plasmid_2	cds	14222	14434	+	HGKGHP_0397		DUF1659 domain-containing protein	RefSeq:WP_260312901.1, SO:0001217, UniParc:UPI0021A25FF5, UniRef:UniRef100_UPI0021A25FF5, UniRef:UniRef50_A0A921EM00, UniRef:UniRef90_A0A921EM00
SGI251_plasmid_2	cds	14459	14686	+	HGKGHP_0398		DUF2922 domain-containing protein	RefSeq:WP_379920034.1, SO:0001217, UniParc:UPI003668EF27, UniRef:UniRef100_UPI003668EF27, UniRef:UniRef50_A0A921EM06, UniRef:UniRef90_A0A921EM06
SGI251_plasmid_2	cds	14756	14944	+	HGKGHP_0399		DUF2197 domain-containing protein	SO:0001217, UniRef:UniRef50_N1ZHE0, UniRef:UniRef90_A0AAX0PVI5
SGI251_plasmid_2	cds	14960	15103	+	HGKGHP_0400	yvrJ	YvrJ family protein	SO:0001217, UniRef:UniRef50_A0A9Q5G8R3, UniRef:UniRef90_A0AAX0PWC7
SGI251_plasmid_2	cds	15045	15974	+	HGKGHP_0401		Tyrosine-type recombinase/integrase	SO:0001217, UniRef:UniRef50_N1Z817, UniRef:UniRef90_A0A921IDL4
SGI251_plasmid_2	cds	15993	16334	+	HGKGHP_0402		Single-stranded DNA-binding protein	RefSeq:WP_285025339.1, SO:0001217, UniParc:UPI002549E859, UniRef:UniRef100_UPI002549E859, UniRef:UniRef50_F2M3W7, UniRef:UniRef90_A0A921IER8
SGI251_plasmid_2	ncRNA	16346	16408	+	HGKGHP_0403	Bacillus-plasmid	Bacillus-plasmid RNA	RFAM:RF01691, SO:0000655
SGI251_plasmid_4	cds	241	984	-	HGKGHP_0404	lysM	LysM domain-containing protein	SO:0001217, UniRef:UniRef50_A0AAX0PVK7
SGI251_plasmid_4	cds	977	2002	-	HGKGHP_0405		replication initiation factor domain-containing protein	KEGG:K07467, SO:0001217, UniRef:UniRef50_A0A9Q5C242, UniRef:UniRef90_UPI002B25F91E
SGI251_plasmid_4	ncRNA	2185	2246	-	HGKGHP_0406	Bacillus-plasmid	Bacillus-plasmid RNA	RFAM:RF01691, SO:0000655
SGI251_plasmid_4	cds	2256	2597	-	HGKGHP_0407		single-stranded DNA-binding protein	SO:0001217, UniRef:UniRef50_N1ZGS1, UniRef:UniRef90_UPI0021A4B14D
SGI251_plasmid_4	cds	2622	3461	-	HGKGHP_0408		tyrosine-type recombinase/integrase	SO:0001217, UniRef:UniRef50_N1Z817, UniRef:UniRef90_UPI0013039C6B
SGI251_plasmid_4	cds	3493	3636	-	HGKGHP_0409	yvrJ	YvrJ family protein	SO:0001217, UniRef:UniRef50_A0A9Q5G8R3
SGI251_plasmid_4	cds	3902	4135	-	HGKGHP_0410		DUF2922 domain-containing protein	RefSeq:WP_158172835.1, SO:0001217, UniParc:UPI001303E30C, UniRef:UniRef100_UPI001303E30C, UniRef:UniRef50_A0A854PJA1, UniRef:UniRef90_UPI001303E30C
SGI251_plasmid_4	cds	4156	4368	-	HGKGHP_0411		DUF1659 domain-containing protein	SO:0001217, UniRef:UniRef50_A0A921EM00, UniRef:UniRef90_UPI001303931F
SGI251_plasmid_4	cds	4555	5547	-	HGKGHP_0412		replication initiator protein A	SO:0001217, UniRef:UniRef50_UPI002B25CECE, UniRef:UniRef90_UPI002B25CECE
SGI251_plasmid_4	cds	5879	6445	+	HGKGHP_0413		DUF536 domain-containing protein	SO:0001217, UniRef:UniRef50_A0A0R2KM78
SGI251_plasmid_4	cds	6477	9287	+	HGKGHP_0414		class I SAM-dependent DNA methyltransferase	SO:0001217, UniRef:UniRef50_A0A1T4Q9I1, UniRef:UniRef90_UPI0018A9AB3F
SGI251_plasmid_4	cds	9427	9792	+	HGKGHP_0415		Restriction system protein Mrr-like N-terminal domain-containing protein	SO:0001217, UniRef:UniRef50_A0A256VHD2
SGI258_plasmid_8	cds	285	2351	+	HGKGHP_0416		DnaB-like helicase C-terminal domain-containing protein	EC:5.6.2.3, KEGG:K02314, SO:0001217, UniRef:UniRef50_UPI002469B8F6, UniRef:UniRef90_UPI002469B8F6
SGI258_plasmid_8	cds	2385	2954	-	HGKGHP_0417		hypothetical protein	SO:0001217, UniRef:UniRef50_UPI002AC73A41
SGI258_plasmid_8	cds	3560	4672	+	HGKGHP_0418		ParM/StbA family protein	KEGG:K18640, SO:0001217, UniRef:UniRef50_UPI0024682B67, UniRef:UniRef90_UPI0024682B67
SGI258_plasmid_8	cds	4687	5286	+	HGKGHP_0419		hypothetical protein	SO:0001217, UniRef:UniRef50_UPI002468F84F
SGI258_plasmid_8	cds	5315	5470	-	HGKGHP_0420		hypothetical protein	SO:0001217, UniRef:UniRef50_UPI0018E41645
SGI258_plasmid_8	cds	5722	6120	+	HGKGHP_0421	repL	replication/maintenance protein RepL	SO:0001217, UniRef:UniRef50_UPI0018E49CED
SGI258_plasmid_8	cds	6114	7613	+	HGKGHP_0422		VirD4-like conjugal transfer protein, CD1115 family	EC:7.4.2.8, KEGG:K03205, SO:0001217, UniRef:UniRef50_A0A951QZF6, UniRef:UniRef90_UPI0018E4C809
SGI258_plasmid_8	cds	8623	8928	+	HGKGHP_0423		hypothetical protein	RefSeq:WP_198614350.1, SO:0001217, UniParc:UPI0018E4081B, UniRef:UniRef100_UPI0018E4081B, UniRef:UniRef50_UPI0018E4081B, UniRef:UniRef90_UPI0018E4081B
SGI258_plasmid_8	cds	8932	9888	+	HGKGHP_0424	mobV	MobV family relaxase	GO:0003677, GO:0006310, RefSeq:WP_198614349.1, SO:0001217, UniParc:UPI0018E4B960, UniRef:UniRef100_UPI0018E4B960, UniRef:UniRef50_A0A951QZY1, UniRef:UniRef90_UPI0018E4B960
SGI258_plasmid_8	cds	10340	11116	-	HGKGHP_0425		hypothetical protein	SO:0001217, UniRef:UniRef50_UPI001CD038EA
SGI258_plasmid_8	crispr	11381	11578	?			CRISPR array with 3 repeats of length 30, consensus sequence GTTTAACTTTAACATATGATGTTTTTAAAT and spacer length 36	SO:0001459
SGI258_plasmid_8	crispr-repeat	11381	11410	?			CRISPR repeat
SGI258_plasmid_8	crispr-spacer	11411	11446	?			CRISPR spacer, sequence CAGGTGTTAGATTTTAGAACCATTTTTAAAAAATAT
SGI258_plasmid_8	crispr-repeat	11447	11476	?			CRISPR repeat
SGI258_plasmid_8	crispr-spacer	11477	11512	?			CRISPR spacer, sequence GGGATAGATGTAAATCCCTTAGCTCTTTTTACCACA
SGI258_plasmid_8	crispr-repeat	11513	11542	?			CRISPR repeat
SGI258_plasmid_8	crispr-spacer	11543	11578	?			CRISPR spacer, sequence AAGGTTGCTGCAAGCAAACGTTCTATAGTAATTGGA
SGI258_plasmid_8	cds	11697	12104	+	HGKGHP_0426		Metal-dependent hydrolase	KEGG:K07038, SO:0001217, UniRef:UniRef50_U2NR27, UniRef:UniRef90_A0AAE8FQ19
SGI258_plasmid_8	cds	12187	12600	-	HGKGHP_0427		hypothetical protein	SO:0001217, UniRef:UniRef50_A0AAE8FR11, UniRef:UniRef90_UPI0018E4B083
SGI258_plasmid_8	cds	12886	13449	-	HGKGHP_0428		hypothetical protein	SO:0001217, UniRef:UniRef50_A0AAE8FQ31
SGI258_plasmid_8	cds	13439	14746	-	HGKGHP_0429	ftsK	FtsK domain-containing protein	SO:0001217, UniRef:UniRef50_A0AAE8FR63
SGI258_plasmid_8	cds	14743	14976	-	HGKGHP_0430		hypothetical protein	SO:0001217, UniRef:UniRef50_A0AAE8FRI8, UniRef:UniRef90_UPI0013E292D2
SGI258_plasmid_8	cds	15127	15345	-	HGKGHP_0431		hypothetical protein	SO:0001217, UniRef:UniRef50_UPI001CB5439E, UniRef:UniRef90_UPI0018E41709
SGI258_plasmid_8	cds	15376	16569	-	HGKGHP_0432		hypothetical protein	SO:0001217, UniRef:UniRef50_UPI0024696112, UniRef:UniRef90_UPI0024696112
SGI258_plasmid_8	cds	16590	16748	-	HGKGHP_0433		hypothetical protein	SO:0001217, UniRef:UniRef50_UPI002469643E, UniRef:UniRef90_UPI0018E3FB38
SGI258_plasmid_8	cds	16765	17409	-	HGKGHP_0434		recombinase family protein	SO:0001217, UniRef:UniRef50_UPI0013E3A93B, UniRef:UniRef90_UPI0018E43002
SGI258_plasmid_8	cds	17608	17763	-	HGKGHP_0435		plasmid mobilization protein	RefSeq:WP_198614338.1, SO:0001217, UniParc:UPI0018E46E65, UniRef:UniRef100_UPI0018E46E65, UniRef:UniRef50_A0A951UZ61, UniRef:UniRef90_UPI0018E46E65
SGI258_plasmid_8	cds	17774	18109	-	HGKGHP_0436		hypothetical protein	SO:0001217, UniRef:UniRef50_A0A1H0M5E2, UniRef:UniRef90_UPI0018E42CC0
SGI258_plasmid_8	cds	18450	23330	-	HGKGHP_0437		NlpC/P60 domain-containing protein	SO:0001217, UniRef:UniRef50_A0AAE8FQZ6, UniRef:UniRef90_A0AAE8FQZ6
SGI258_plasmid_8	cds	23521	24042	+	HGKGHP_0438		hypothetical protein	SO:0001217, UniRef:UniRef50_UPI0018E4B9A7
SGI258_plasmid_8	cds	24122	24238	+	HGKGHP_0439		hypothetical protein
SGI258_plasmid_8	cds	24467	24754	+	HGKGHP_0440		hypothetical protein	SO:0001217, UniRef:UniRef50_UPI002468AF59
SGI258_plasmid_8	cds	24782	26215	+	HGKGHP_0441		hypothetical protein
SGI258_plasmid_8	cds	26288	26404	+	HGKGHP_0442		hypothetical protein
SGI266_plasmid_2	cds	375	503	-	HGKGHP_0443		hypothetical protein
SGI266_plasmid_2	cds	750	8366	-	HGKGHP_0444		mucin-binding protein	SO:0001217, UniRef:UniRef50_UPI00177C71EE
SGI266_plasmid_2	cds	8595	9134	+	HGKGHP_0445	insH	Transposase InsH N-terminal domain-containing protein	SO:0001217, UniRef:UniRef50_C2E7V3, UniRef:UniRef90_C2E7V3
SGI266_plasmid_2	cds	9143	9652	+	HGKGHP_0446		transposase	SO:0001217, UniRef:UniRef50_UPI00336549A5
SGI269_plasmid_8	cds	69	1427	+	HGKGHP_0447		IS1182 family transposase	GO:0004803, SO:0001217, UniRef:UniRef50_A0A1Y4LRD8, UniRef:UniRef90_UPI0026370998
SGI275_plasmid_1	cds	235	933	+	HGKGHP_0448		Uncharacterized protein ORFD	SO:0001217, UniRef:UniRef50_P12052
SGI275_plasmid_1	cds	1189	1491	+	HGKGHP_0449		hypothetical protein	RefSeq:WP_015365428.1, SO:0001217, UniParc:UPI0002AD7FC4, UniRef:UniRef100_A0A653YII6, UniRef:UniRef50_A0A653YII6, UniRef:UniRef90_A0A653YII6
SGI275_plasmid_1	cds	1587	1694	+	HGKGHP_0450		hypothetical protein	SO:0001217, UniParc:UPI00044A7080, UniRef:UniRef100_A0A9P3DNM6, UniRef:UniRef50_A0A9P3DNM6, UniRef:UniRef90_A0A9P3DNM6
SGI275_plasmid_1	ncRNA	1812	1911	-	HGKGHP_0451	ctRNA_pT181	ctRNA	RFAM:RF00242, SO:0000655
SGI275_plasmid_1	cds	2007	2936	+	HGKGHP_0452		Replication initiation protein	SO:0001217, UniRef:UniRef50_P19529, UniRef:UniRef90_L0JHZ5
SGI275_plasmid_1	oriT	3033	3270	?			origin of transfer
SGI275_plasmid_1	cds	3241	3624	+	HGKGHP_0453		Mobilization protein	RefSeq:WP_031892480.1, SO:0001217, UniParc:UPI00044FB103, UniRef:UniRef100_UPI00044FB103, UniRef:UniRef50_A0A9P2Z028, UniRef:UniRef90_I0B6J8
SGI296_plasmid_1	cds	419	1693	+	HGKGHP_0454		IS110 family transposase	GO:0004803, SO:0001217, UniRef:UniRef50_C6L9P8, UniRef:UniRef90_A0A7U9R4S1
SGI304_plasmid_1	cds	109	300	+	HGKGHP_0455		Transposase	SO:0001217, UniRef:UniRef50_A0A7X5ISF3
SGI304_plasmid_1	cds	251	1204	+	HGKGHP_0456	insO	IS3 family transposase	COG:COG2801, COG:X, GO:0004803, SO:0001217, UniRef:UniRef50_U2W0E3, UniRef:UniRef90_A0A1M6XDK9
SGI304_plasmid_1	cds	1389	3188	+	HGKGHP_0457		CHAP domain-containing protein	SO:0001217, UniRef:UniRef50_A0A7U9S5Y4
SGI304_plasmid_1	cds	3316	3516	+	HGKGHP_0458		Helix-turn-helix domain-containing protein	SO:0001217, UniParc:UPI0013266386, UniRef:UniRef100_A0A7X2P1J5, UniRef:UniRef50_A0A975CUL3, UniRef:UniRef90_A0A7X2P1J5
SGI304_plasmid_1	cds	3513	4067	+	HGKGHP_0459		Sigma-70 family RNA polymerase sigma factor	SO:0001217, UniRef:UniRef50_R7N4V4, UniRef:UniRef90_A0A7X2P1J8
SGI304_plasmid_1	cds	4054	4404	+	HGKGHP_0460		DUF4179 domain-containing protein	SO:0001217, UniRef:UniRef50_A0A1C5RGZ2, UniRef:UniRef90_A0A7X2P1K4
SGI304_plasmid_1	cds	4394	5005	+	HGKGHP_0461		Histidine kinase N-terminal 7TM region domain-containing protein	SO:0001217, UniRef:UniRef50_A0A0J9BB71, UniRef:UniRef90_A0A7X2P1M8
SGI304_plasmid_1	cds	4924	6147	-	HGKGHP_0462		hypothetical protein
SGI304_plasmid_1	cds	6150	11729	+	HGKGHP_0463		hypothetical protein	PFAM:PF09479.16
SGI304_plasmid_1	cds	11745	12221	+	HGKGHP_0464		OmpR/PhoB-type domain-containing protein	SO:0001217, UniRef:UniRef50_R9MT97
SGI304_plasmid_1	cds	12804	13235	+	HGKGHP_0465		RNA polymerase subunit sigma-70	SO:0001217, UniRef:UniRef50_A0A1Y3RBW7
SGI304_plasmid_1	ncRNA-region	13537	13658	+			pemK RNA	RFAM:RF02913, SO:0005836
SGI304_plasmid_1	cds	13776	14312	+	HGKGHP_0466		mRNA interferase	SO:0001217, UniRef:UniRef50_R9M4V3
SGI304_plasmid_1	cds	14327	14443	+	HGKGHP_0467		hypothetical protein	PFAM:PF09035.16
SGI305_plasmid_3	cds	375	503	-	HGKGHP_0468		hypothetical protein
SGI305_plasmid_3	cds	750	8366	-	HGKGHP_0469		mucin-binding protein	SO:0001217, UniRef:UniRef50_UPI00177C71EE
SGI305_plasmid_3	cds	8595	9134	+	HGKGHP_0470	insH	Transposase InsH N-terminal domain-containing protein	SO:0001217, UniRef:UniRef50_C2E7V3, UniRef:UniRef90_C2E7V3
SGI305_plasmid_3	cds	9143	9652	+	HGKGHP_0471		transposase	SO:0001217, UniRef:UniRef50_UPI00336549A5
SGI307_plasmid_8	cds	296	1570	+	HGKGHP_0472		IS110 family transposase	GO:0004803, SO:0001217, UniRef:UniRef50_C6L9P8, UniRef:UniRef90_A0A7U9R4S1
SGI317_plasmid_0	cds	11	745	-	HGKGHP_0473	ubiE	Putative methyltransferase	COG:COG2226, COG:HJ, RefSeq:WP_000662263.1, SO:0001217, UniParc:UPI00000037DE, UniRef:UniRef100_Q5HS55, UniRef:UniRef50_A0A1G8SCC7, UniRef:UniRef90_A0A380EL94
SGI317_plasmid_0	cds	726	1595	-	HGKGHP_0474		Polymerase nucleotidyl transferase domain-containing protein	RefSeq:WP_002303392.1, SO:0001217, UniParc:UPI0001CEB7D2, UniRef:UniRef100_A0A0M4MHJ8, UniRef:UniRef50_H3NJM0, UniRef:UniRef90_A0A0H3MV52
SGI317_plasmid_0	cds	1610	1834	-	HGKGHP_0475		Helix-turn-helix domain-containing protein	RefSeq:WP_002303393.1, SO:0001217, UniParc:UPI000191612D, UniRef:UniRef100_A0AAW8U4P4, UniRef:UniRef50_N1ZRW8, UniRef:UniRef90_A0A6L8MX79
SGI317_plasmid_0	cds	1977	2645	-	HGKGHP_0476		Recombinase	RefSeq:WP_002303394.1, SO:0001217, UniParc:UPI0001CEB7D3, UniRef:UniRef100_A0A0M4MWT0, UniRef:UniRef50_A0A136WGW2, UniRef:UniRef90_A0A1L8QMR8
SGI317_plasmid_0	cds	3486	4289	-	HGKGHP_0477	lnu(B)	lincosamide nucleotidyltransferase Lnu(B)	KEGG:K18236, NCBIProtein:WP_002294514.1, RefSeq:WP_002294514.1, SO:0001217, UniParc:UPI00000B9CEC, UniRef:UniRef100_A0A0X1TJC8, UniRef:UniRef50_A0A246NQ02, UniRef:UniRef90_A5HM56
SGI317_plasmid_0	cds	4343	5827	-	HGKGHP_0478	lsa(E)	ABC-F type ribosomal protection protein Lsa(E)	BlastRules:WP_002294513, COG:COG0488, COG:R, GO:0005524, GO:0016887, NCBIProtein:WP_002294513.1, RefSeq:WP_002294513.1, SO:0001217, UniParc:UPI00000B660C, UniRef:UniRef100_A0A1D3TSH1, UniRef:UniRef50_G5HHC6, UniRef:UniRef90_A0A0N7CG25
SGI317_plasmid_0	cds	6270	6854	-	HGKGHP_0479		Site-specific DNA recombinase	RefSeq:WP_002294511.1, SO:0001217, UniParc:UPI0001B2EAE3, UniRef:UniRef100_A0A7T1X3F7, UniRef:UniRef50_A0A150K023, UniRef:UniRef90_A0A1D3TSI7
SGI317_plasmid_0	cds	6916	7374	+	HGKGHP_0480		hypothetical protein	RefSeq:WP_002325145.1, SO:0001217, UniParc:UPI00000BAF0B, UniRef:UniRef100_A0A0X1TJD5, UniRef:UniRef50_A0A0X1TJD5, UniRef:UniRef90_A0A0X1TJD5
SGI317_plasmid_0	cds	7425	7676	-	HGKGHP_0481	rlmD	23S rRNA (uracil(1939)-C(5))-methyltransferase RlmD	EC:2.1.1.190, GO:0008649, KEGG:K03215, RefSeq:WP_002294510.1, SO:0001217, UniParc:UPI0001B2EAE4, UniRef:UniRef100_A0A109RMS6, UniRef:UniRef50_Q99Z86, UniRef:UniRef90_A0A109RMS6
SGI317_plasmid_0	cds	7894	8703	-	HGKGHP_0482	spw	ANT(9) family aminoglycoside nucleotidyltransferase Spw	COG:COG1708, COG:R, NCBIProtein:WP_002294509.1, RefSeq:WP_002294509.1, SO:0001217, UniParc:UPI0001B2EAE5, UniRef:UniRef100_A0A1D3TSK2, UniRef:UniRef50_P0A0D0, UniRef:UniRef90_A0A6B9RNJ7
SGI317_plasmid_0	cds	8835	9362	-	HGKGHP_0483	apt	Apt	COG:COG0503, COG:F, EC:2.4.2.7, KEGG:K00759, RefSeq:WP_002294507.1, SO:0001217, UniParc:UPI00000B18FE, UniRef:UniRef100_A0A1M6NMP6, UniRef:UniRef50_A0A182B7C3, UniRef:UniRef90_A0A182B7C3
SGI317_plasmid_0	cds	9406	10269	-	HGKGHP_0484	ant(6)-Ia	aminoglycoside nucleotidyltransferase ANT(6)-Ia	NCBIProtein:WP_002294505.1, RefSeq:WP_002294505.1, SO:0001217, UniParc:UPI00000AE86D, UniRef:UniRef100_A0A0H3N442, UniRef:UniRef50_P17585, UniRef:UniRef90_A0A0H5SU67
SGI317_plasmid_4	cds	117	266	-	HGKGHP_0485		hypothetical protein	SO:0001217, UniRef:UniRef50_UPI003204E882
SGI317_plasmid_4	cds	263	1762	-	HGKGHP_0486	mobV	MobV family relaxase	GO:0003677, GO:0006310, SO:0001217, UniRef:UniRef50_P13925, UniRef:UniRef90_Q9S5D7
SGI317_plasmid_4	cds	2116	2760	-	HGKGHP_0487		Mobilization protein	RefSeq:WP_029752798.1, SO:0001217, UniParc:UPI0003F6ED66, UniRef:UniRef100_UPI0003F6ED66, UniRef:UniRef50_A0A220ITY7, UniRef:UniRef90_A0A8D6UDV4
SGI317_plasmid_4	cds	2764	3726	-	HGKGHP_0488		Protein rep	SO:0001217, UniRef:UniRef50_A0A8D6U9D8, UniRef:UniRef90_A0A8D6U9D8
SGI317_plasmid_4	ncRNA	4277	4473	-	HGKGHP_0489	SpF66_sRNA	Streptococcus sRNA SpF66	RFAM:RF02442, SO:0000655
SGI321_plasmid_4	cds	3	536	+	HGKGHP_0490		hypothetical protein
SGI321_plasmid_4	cds	524	1543	-	HGKGHP_0491		ferredoxin	SO:0001217, UniParc:UPI002A7560E7, UniRef:UniRef100_UPI002A7560E7, UniRef:UniRef50_UPI002A7560E7, UniRef:UniRef90_UPI002A7560E7
SGI321_plasmid_4	cds	1556	2350	-	HGKGHP_0492		hypothetical protein	SO:0001217, UniParc:UPI002A749B24, UniRef:UniRef100_UPI002A749B24, UniRef:UniRef50_A0A133SGB7, UniRef:UniRef90_UPI002A749B24
SGI321_plasmid_4	cds	2372	3799	-	HGKGHP_0493		hypothetical protein	SO:0001217, UniRef:UniRef50_UPI00242E87CC, UniRef:UniRef90_UPI0025BB78E9
SGI321_plasmid_4	cds	3872	3967	-	HGKGHP_0494		hypothetical protein
SGI321_plasmid_4	cds	4287	4715	-	HGKGHP_0495		hypothetical protein	SO:0001217, UniRef:UniRef50_UPI0025C0FAE2
SGI321_plasmid_4	cds	4893	5183	-	HGKGHP_0496		helix-turn-helix transcriptional regulator	SO:0001217, UniRef:UniRef50_UPI00242F7C03, UniRef:UniRef90_UPI002A75670A
SGI321_plasmid_4	cds	5391	5573	-	HGKGHP_0497		hypothetical protein
SGI321_plasmid_4	cds	5875	7284	-	HGKGHP_0498		hypothetical protein	SO:0001217, UniRef:UniRef50_UPI00242CEF48, UniRef:UniRef90_UPI00243182CF
SGI321_plasmid_4	cds	7402	8106	-	HGKGHP_0499		WYL domain-containing protein	SO:0001217, UniRef:UniRef50_UPI0035221DCB
SGI322_plasmid_2	cds	1112	3046	-	HGKGHP_0500		Site-specific DNA-methyltransferase (adenine-specific)	EC:2.1.1.72, KEGG:K07318, SO:0001217, UniRef:UniRef50_P29347, UniRef:UniRef90_A0AAX0PTJ1
SGI322_plasmid_2	cds	3299	3673	-	HGKGHP_0501		hypothetical protein	SO:0001217, UniRef:UniRef50_A0AAX0PUW7, UniRef:UniRef90_A0AAX0PUW7
SGI322_plasmid_2	cds	3666	4985	-	HGKGHP_0502		Nucleotidyltransferase	SO:0001217, UniRef:UniRef50_D4YTH9, UniRef:UniRef90_A0AAX0PVQ2
SGI322_plasmid_2	cds	5454	6056	+	HGKGHP_0503		helix-turn-helix transcriptional regulator	RefSeq:WP_004898987.1, SO:0001217, UniParc:UPI000214F43E, UniRef:UniRef100_UPI000214F43E, UniRef:UniRef50_UPI000214F43E, UniRef:UniRef90_UPI000214F43E
SGI322_plasmid_2	cds	6069	6302	+	HGKGHP_0504		hypothetical protein
SGI322_plasmid_2	cds	6346	7092	-	HGKGHP_0505	lysM	LysM domain-containing protein	SO:0001217, UniRef:UniRef50_A0AAX0PVK7, UniRef:UniRef90_A0AAX0PVK7
SGI322_plasmid_2	cds	7085	8320	-	HGKGHP_0506		Replication initiation factor domain-containing protein	KEGG:K07467, SO:0001217, UniRef:UniRef50_A0A9Q5C242, UniRef:UniRef90_A0A921IEJ8
SGI322_plasmid_2	ncRNA	8265	8327	-	HGKGHP_0507	Bacillus-plasmid	Bacillus-plasmid RNA	RFAM:RF01691, SO:0000655
SGI322_plasmid_2	cds	8339	8680	-	HGKGHP_0508		Single-stranded DNA-binding protein	RefSeq:WP_285025339.1, SO:0001217, UniParc:UPI002549E859, UniRef:UniRef100_UPI002549E859, UniRef:UniRef50_F2M3W7, UniRef:UniRef90_A0A921IER8
SGI322_plasmid_2	cds	8699	9628	-	HGKGHP_0509		Tyrosine-type recombinase/integrase	SO:0001217, UniRef:UniRef50_N1Z817, UniRef:UniRef90_A0A921IDL4
SGI322_plasmid_2	cds	9570	9713	-	HGKGHP_0510	yvrJ	YvrJ family protein	SO:0001217, UniRef:UniRef50_A0A9Q5G8R3, UniRef:UniRef90_A0AAX0PWC7
SGI322_plasmid_2	cds	9729	9917	-	HGKGHP_0511		DUF2197 domain-containing protein	SO:0001217, UniRef:UniRef50_N1ZHE0, UniRef:UniRef90_A0AAX0PVI5
SGI322_plasmid_2	cds	9987	10214	-	HGKGHP_0512		DUF2922 domain-containing protein	RefSeq:WP_379920034.1, SO:0001217, UniParc:UPI003668EF27, UniRef:UniRef100_UPI003668EF27, UniRef:UniRef50_A0A921EM06, UniRef:UniRef90_A0A921EM06
SGI322_plasmid_2	cds	10239	10451	-	HGKGHP_0513		DUF1659 domain-containing protein	RefSeq:WP_260312901.1, SO:0001217, UniParc:UPI0021A25FF5, UniRef:UniRef100_UPI0021A25FF5, UniRef:UniRef50_A0A921EM00, UniRef:UniRef90_A0A921EM00
SGI322_plasmid_2	cds	10675	11400	-	HGKGHP_0514		Aquaporin family protein	SO:0001217, UniRef:UniRef50_F9USY3, UniRef:UniRef90_A0A921ELT4
SGI322_plasmid_2	cds	11397	11780	-	HGKGHP_0515		phosphoenolpyruvate--glycerone phosphotransferase	RefSeq:WP_192006761.1, SO:0001217, UniParc:UPI00177FFE97, UniRef:UniRef100_UPI00177FFE97, UniRef:UniRef50_F9USY2, UniRef:UniRef90_A0A921EL79
SGI322_plasmid_2	cds	11782	12366	-	HGKGHP_0516	dhaL	dihydroxyacetone kinase subunit DhaL	EC:2.7.1.121, GO:0006071, GO:0047324, KEGG:K05879, RefSeq:WP_192006763.1, SO:0001217, UniParc:UPI00177BD162, UniRef:UniRef100_UPI00177BD162, UniRef:UniRef50_Q03BZ6, UniRef:UniRef90_A0A921EK55
SGI322_plasmid_2	cds	12393	13391	-	HGKGHP_0517	dhaK	dihydroxyacetone kinase subunit DhaK	EC:2.7.1.121, GO:0004371, GO:0006071, KEGG:K05878, RefSeq:WP_260312898.1, SO:0001217, UniParc:UPI0021A51C33, UniRef:UniRef100_UPI0021A51C33, UniRef:UniRef50_Q9CIV8, UniRef:UniRef90_A0A921EKV5
SGI322_plasmid_2	cds	14706	15596	+	HGKGHP_0518	parA	ParA family protein	KEGG:K03496, RefSeq:WP_004899011.1, SO:0001217, UniParc:UPI000214F447, UniRef:UniRef100_UPI000214F447, UniRef:UniRef50_A0A837RG33, UniRef:UniRef90_A0A9X7XV20
SGI322_plasmid_2	cds	15589	15966	+	HGKGHP_0519	repC	Replication-associated protein RepC	RefSeq:WP_004899014.1, SO:0001217, UniParc:UPI000214F448, UniRef:UniRef100_A0A921LKS0, UniRef:UniRef50_E3C771, UniRef:UniRef90_A0A921EMA0
SGI322_plasmid_2	cds	16023	16847	-	HGKGHP_0520		hypothetical protein	PFAM:PF09254.17
SGI322_plasmid_3	cds	375	503	-	HGKGHP_0521		hypothetical protein
SGI322_plasmid_3	cds	750	8366	-	HGKGHP_0522		mucin-binding protein	SO:0001217, UniRef:UniRef50_UPI00177C71EE
SGI322_plasmid_3	cds	8595	9134	+	HGKGHP_0523	insH	Transposase InsH N-terminal domain-containing protein	SO:0001217, UniRef:UniRef50_C2E7V3, UniRef:UniRef90_C2E7V3
SGI322_plasmid_3	cds	9143	9652	+	HGKGHP_0524		transposase	SO:0001217, UniRef:UniRef50_UPI00336549A5
SGI324_plasmid_4	cds	280	1422	+	HGKGHP_0525		Protease	RefSeq:WP_003672440.1, SO:0001217, UniParc:UPI000173179B, UniRef:UniRef100_B2LYF9, UniRef:UniRef50_B2LYF9, UniRef:UniRef90_B2LYF9
SGI324_plasmid_4	cds	1466	1924	-	HGKGHP_0526		DUF536 domain-containing protein	SO:0001217, UniRef:UniRef50_C8P6Z9, UniRef:UniRef90_Q38K89
SGI324_plasmid_4	cds	2760	3443	-	HGKGHP_0527		hypothetical protein	SO:0001217, UniRef:UniRef50_UPI001CED372B, UniRef:UniRef90_UPI001CED372B
SGI324_plasmid_4	cds	3558	4238	-	HGKGHP_0528	tnp	IS6 family transposase	COG:COG3316, COG:X, GO:0004803, RefSeq:WP_172385625.1, SO:0001217, UniParc:UPI000A2D02E2, UniRef:UniRef100_UPI000A2D02E2, UniRef:UniRef50_A0A2X0R2W8, UniRef:UniRef90_Q4KTJ4
SGI324_plasmid_4	cds	4292	4717	-	HGKGHP_0529		Metallo-beta-lactamase domain-containing protein	SO:0001217, UniRef:UniRef50_A0A350H2Q8
SGI324_plasmid_4	cds	4693	5151	-	HGKGHP_0530		transcriptional regulator	RefSeq:WP_086143290.1, SO:0001217, UniParc:UPI000A2D366D, UniRef:UniRef100_UPI000A2D366D, UniRef:UniRef50_C8P6Z9, UniRef:UniRef90_UPI000A2D366D
SGI324_plasmid_4	cds	6016	8124	-	HGKGHP_0531		Replication protein	SO:0001217, UniRef:UniRef50_C8P6Z7
SGI324_plasmid_4	cds	8420	8815	-	HGKGHP_0532		Replication protein	RefSeq:WP_172385627.1, SO:0001217, UniParc:UPI0015530D4C, UniRef:UniRef100_UPI0015530D4C, UniRef:UniRef50_A0A0U5KT26, UniRef:UniRef90_A0A0U5KT26
SGI324_plasmid_4	cds	8854	9129	-	HGKGHP_0533		Transcriptional regulator	RefSeq:WP_086143292.1, SO:0001217, UniParc:UPI000A2D781C, UniRef:UniRef100_UPI000A2D781C, UniRef:UniRef50_X0PQ87, UniRef:UniRef90_I7JXS2
SGI324_plasmid_4	cds	9132	9494	-	HGKGHP_0534	relE	Toxin-antitoxin system, toxin component, RelE family	RefSeq:WP_086143293.1, SO:0001217, UniParc:UPI000A2E5396, UniRef:UniRef100_UPI000A2E5396, UniRef:UniRef50_T1ZGQ1, UniRef:UniRef90_A0A0R2GU82
SGI324_plasmid_4	cds	9636	10223	-	HGKGHP_0535		Integrase	RefSeq:WP_086143294.1, SO:0001217, UniParc:UPI000A2D4EB8, UniRef:UniRef100_UPI000A2D4EB8, UniRef:UniRef50_R3TQ24, UniRef:UniRef90_R9WLU3
SGI324_plasmid_4	cds	10304	10591	+	HGKGHP_0536		hypothetical protein	RefSeq:WP_086143295.1, SO:0001217, UniParc:UPI000A2E5E46, UniRef:UniRef100_UPI000A2E5E46, UniRef:UniRef50_E3C7I2, UniRef:UniRef90_A0A3M6SHR6
SGI324_plasmid_4	cds	11066	11983	+	HGKGHP_0537		ABC-type multidrug transport system, ATPase component	RefSeq:WP_003570727.1, SO:0001217, UniParc:UPI0000E56963, UniRef:UniRef100_Q037J0, UniRef:UniRef50_R2SN58, UniRef:UniRef90_Q037J0
SGI324_plasmid_4	cds	11970	13586	+	HGKGHP_0538		ABC transporter permease	RefSeq:WP_056994943.1, SO:0001217, UniParc:UPI00070534ED, UniRef:UniRef100_A0A0R2GYU3, UniRef:UniRef50_U4TPG0, UniRef:UniRef90_A0A422M3D9
SGI324_plasmid_4	cds	13583	14221	+	HGKGHP_0539	tetR	Transcriptional regulator, TetR family	RefSeq:WP_086118423.1, SO:0001217, UniParc:UPI000A2DFEF3, UniRef:UniRef100_A0A1Y2UHS7, UniRef:UniRef50_A0AAD1ARD5, UniRef:UniRef90_Q037I8
SGI324_plasmid_4	cds	14340	14921	+	HGKGHP_0540		Resolvase	KEGG:K14060, SO:0001217, UniRef:UniRef50_O50350, UniRef:UniRef90_A0A0R1F4W6
SGI324_plasmid_4	cds	15007	15975	-	HGKGHP_0541		IS30 family transposase	GO:0004803, SO:0001217, UniRef:UniRef50_A0A0R1RFP4, UniRef:UniRef90_A0A0D4CM21
SGI324_plasmid_4	cds	16186	17004	+	HGKGHP_0542	mobV	MobV family relaxase	GO:0003677, GO:0006310, SO:0001217, UniParc:UPI00019CB53F, UniRef:UniRef100_A0A1Y2UHR5, UniRef:UniRef50_A0A1F2EUW0, UniRef:UniRef90_A0A1F2EUW0
SGI324_plasmid_4	cds	17310	17795	-	HGKGHP_0543	lnu(A)	lincosamide nucleotidyltransferase Lnu(A)	GO:0046677, KEGG:K19545, NCBIProtein:WP_001829870.1, RefSeq:WP_001829870.1, SO:0001217, UniParc:UPI0000692062, UniRef:UniRef100_D2JGC2, UniRef:UniRef50_P06107, UniRef:UniRef90_P06107
SGI324_plasmid_10	cds	149	379	+	HGKGHP_0544		hypothetical protein
SGI324_plasmid_10	cds	468	1046	+	HGKGHP_0545		Plasmid replication protein origin binding domain-containing protein	SO:0001217, UniRef:UniRef50_A0A1Y2UEQ0, UniRef:UniRef90_A0A1Y2UEQ0
SGI324_plasmid_10	cds	1000	1107	-	HGKGHP_0546		hypothetical protein
SGI324_plasmid_10	cds	2057	2599	-	HGKGHP_0547		DUF536 domain-containing protein	SO:0001217, UniRef:UniRef50_A0A1Y2UHJ7, UniRef:UniRef90_A0A1Y2UHJ7
SGI324_plasmid_10	cds	2781	4394	+	HGKGHP_0548		Restriction endonuclease type II BpuJI N-terminal domain-containing protein	SO:0001217, UniRef:UniRef50_A0A0R2KG21, UniRef:UniRef90_A0A1Y2UHB2
SGI324_plasmid_10	cds	4516	5655	+	HGKGHP_0549		Cytosine-specific methyltransferase	EC:2.1.1.37, KEGG:K00558, RefSeq:WP_086136083.1, SO:0001217, UniParc:UPI000A2E0456, UniRef:UniRef100_A0A1Y2UIZ4, UniRef:UniRef50_F3QLA5, UniRef:UniRef90_A0A1Y2UIZ4
SGI324_plasmid_10	cds	5658	6080	+	HGKGHP_0550		Very short patch repair endonuclease	RefSeq:WP_086136084.1, SO:0001217, UniParc:UPI000A2DE2A5, UniRef:UniRef100_A0A1Y2UHQ8, UniRef:UniRef50_A0A0R1UGT0, UniRef:UniRef90_A0A1Y2UHQ8
SGI324_plasmid_10	cds	6101	6757	-	HGKGHP_0551		hypothetical protein	RefSeq:WP_086136085.1, SO:0001217, UniParc:UPI000A2E6267, UniRef:UniRef100_A0A1Y2UFH9, UniRef:UniRef50_A0A1Y2UFH9, UniRef:UniRef90_A0A1Y2UFH9
SGI324_plasmid_10	cds	6857	7219	+	HGKGHP_0552		hypothetical protein	RefSeq:WP_086136086.1, SO:0001217, UniParc:UPI000A2E3AA3, UniRef:UniRef100_A0A1Y2UFW8, UniRef:UniRef50_A0A1Y2UFW8, UniRef:UniRef90_A0A1Y2UFW8
SGI324_plasmid_10	cds	7220	7498	+	HGKGHP_0553		hypothetical protein	RefSeq:WP_086136087.1, SO:0001217, UniParc:UPI000A2E190F, UniRef:UniRef100_A0A1Y2UFZ0, UniRef:UniRef50_A0A1Y2UFZ0, UniRef:UniRef90_A0A1Y2UFZ0
SGI324_plasmid_10	cds	7488	8621	+	HGKGHP_0554	ftsK	FtsK domain-containing protein	SO:0001217, UniRef:UniRef50_A0AAE5J6M0, UniRef:UniRef90_A0AAE5J6M0
SGI330_plasmid_4	cds	24	1757	+	HGKGHP_0555		hypothetical protein
SGI330_plasmid_4	cds	1947	2201	+	HGKGHP_0556		hypothetical protein	SO:0001217, UniRef:UniRef50_F8KGQ6, UniRef:UniRef90_F8KGQ6
SGI330_plasmid_4	cds	2590	2955	+	HGKGHP_0557	mobC	Plasmid mobilization relaxosome protein MobC	SO:0001217, UniRef:UniRef50_F8KGQ7, UniRef:UniRef90_UPI00128CFDD1
SGI330_plasmid_4	cds	2942	4282	+	HGKGHP_0558		relaxase/mobilization nuclease domain-containing protein	SO:0001217, UniRef:UniRef50_UPI0015834AFD, UniRef:UniRef90_UPI00177E56E7
SGI330_plasmid_4	cds	4312	4794	+	HGKGHP_0559		HTH merR-type domain-containing protein	SO:0001217, UniRef:UniRef50_F8KGQ3
SGI330_plasmid_4	cds	4807	7272	+	HGKGHP_0560		hypothetical protein	SO:0001217, UniRef:UniRef50_S5N7L8, UniRef:UniRef90_F8KGQ4
SGI330_plasmid_6	cds	92	589	+	HGKGHP_0561		hypothetical protein
SGI330_plasmid_6	cds	1398	2879	+	HGKGHP_0562		Replication initiation protein	SO:0001217, UniRef:UniRef50_A0A1Y2UE35, UniRef:UniRef90_UPI000A2EA9BC
SGI330_plasmid_6	cds	2922	3458	+	HGKGHP_0563		hypothetical protein	SO:0001217, UniRef:UniRef50_A0AB36I476
SGI330_plasmid_6	cds	3465	5393	+	HGKGHP_0564		site-specific DNA-methyltransferase (adenine-specific)	SO:0001217, UniRef:UniRef50_E0Q760
SGI330_plasmid_6	cds	5377	6435	+	HGKGHP_0565		Type I restriction modification DNA specificity domain-containing protein	SO:0001217, UniRef:UniRef50_A0A1M6FG14
SGI335_plasmid_19	cds	86	460	-	HGKGHP_0566		Restriction endonuclease	RefSeq:WP_086142263.1, SO:0001217, UniParc:UPI000A2DFD7A, UniRef:UniRef100_UPI000A2DFD7A, UniRef:UniRef50_A0AAJ6D1N2, UniRef:UniRef90_UPI000A2DB787
SGI335_plasmid_19	cds	467	1003	-	HGKGHP_0567	merR	MerR family transcriptional regulator	RefSeq:WP_086142264.1, SO:0001217, UniParc:UPI000A2D73A8, UniRef:UniRef100_UPI000A2D73A8, UniRef:UniRef50_A0AB36I476, UniRef:UniRef90_A0AB36I476
SGI335_plasmid_19	cds	1045	2526	-	HGKGHP_0568		Replication initiation protein	RefSeq:WP_086142265.1, SO:0001217, UniParc:UPI000A2EA9BC, UniRef:UniRef100_UPI000A2EA9BC, UniRef:UniRef50_A0A1Y2UE35, UniRef:UniRef90_UPI000A2EA9BC
SGI335_plasmid_19	cds	3319	5406	-	HGKGHP_0569		Replication protein	SO:0001217, UniRef:UniRef50_A0A1Y2UER3, UniRef:UniRef90_A0A1Y2UER3
SGI335_plasmid_19	cds	6188	6724	-	HGKGHP_0570		restriction endonuclease subunit S	RefSeq:WP_225358061.1, SO:0001217, UniParc:UPI001CDA886A, UniRef:UniRef100_UPI001CDA886A, UniRef:UniRef50_A0A9D0DT15, UniRef:UniRef90_UPI001CDA886A
SGI335_plasmid_19	cds	6864	7124	+	HGKGHP_0571		Nicotinamide mononucleotide transporter	RefSeq:WP_086142267.1, SO:0001217, UniParc:UPI000A2D645A, UniRef:UniRef100_UPI000A2D645A, UniRef:UniRef50_A0A0H4QFZ2, UniRef:UniRef90_UPI000A2D645A
SGI335_plasmid_19	cds	7204	7446	-	HGKGHP_0572		restriction endonuclease subunit S	SO:0001217, UniRef:UniRef50_UPI00117A852F, UniRef:UniRef90_UPI00117A852F
SGI350_plasmid_1	cds	109	300	+	HGKGHP_0573		Transposase	SO:0001217, UniRef:UniRef50_A0A7X5ISF3
SGI350_plasmid_1	cds	251	1204	+	HGKGHP_0574	insO	IS3 family transposase	COG:COG2801, COG:X, GO:0004803, SO:0001217, UniRef:UniRef50_U2W0E3, UniRef:UniRef90_A0A1M6XDK9
SGI350_plasmid_1	cds	1389	3188	+	HGKGHP_0575		CHAP domain-containing protein	SO:0001217, UniRef:UniRef50_A0A7U9S5Y4
SGI350_plasmid_1	cds	3316	3516	+	HGKGHP_0576		Helix-turn-helix domain-containing protein	SO:0001217, UniParc:UPI0013266386, UniRef:UniRef100_A0A7X2P1J5, UniRef:UniRef50_A0A975CUL3, UniRef:UniRef90_A0A7X2P1J5
SGI350_plasmid_1	cds	3513	4067	+	HGKGHP_0577		Sigma-70 family RNA polymerase sigma factor	SO:0001217, UniRef:UniRef50_R7N4V4, UniRef:UniRef90_A0A7X2P1J8
SGI350_plasmid_1	cds	4054	4404	+	HGKGHP_0578		DUF4179 domain-containing protein	SO:0001217, UniRef:UniRef50_A0A1C5RGZ2, UniRef:UniRef90_A0A7X2P1K4
SGI350_plasmid_1	cds	4394	5005	+	HGKGHP_0579		Histidine kinase N-terminal 7TM region domain-containing protein	SO:0001217, UniRef:UniRef50_A0A0J9BB71, UniRef:UniRef90_A0A7X2P1M8
SGI350_plasmid_1	cds	4924	6147	-	HGKGHP_0580		hypothetical protein
SGI350_plasmid_1	cds	6150	11729	+	HGKGHP_0581		hypothetical protein	PFAM:PF09479.16
SGI350_plasmid_1	cds	11745	12221	+	HGKGHP_0582		OmpR/PhoB-type domain-containing protein	SO:0001217, UniRef:UniRef50_R9MT97
SGI350_plasmid_1	cds	12804	13235	+	HGKGHP_0583		RNA polymerase subunit sigma-70	SO:0001217, UniRef:UniRef50_A0A1Y3RBW7
SGI350_plasmid_1	ncRNA-region	13537	13658	+			pemK RNA	RFAM:RF02913, SO:0005836
SGI350_plasmid_1	cds	13776	14312	+	HGKGHP_0584		mRNA interferase	SO:0001217, UniRef:UniRef50_R9M4V3
SGI350_plasmid_1	cds	14327	14443	+	HGKGHP_0585		hypothetical protein	PFAM:PF09035.16
SGI354_plasmid_6	cds	128	1492	-	HGKGHP_0586		Replication protein	SO:0001217, UniRef:UniRef50_A0A1Y4M8S5
SGI354_plasmid_6	cds	1577	1888	-	HGKGHP_0587		hypothetical protein
SGI354_plasmid_6	cds	1923	2927	-	HGKGHP_0588		hypothetical protein
SGI354_plasmid_6	cds	3081	3521	+	HGKGHP_0589		hypothetical protein
SGI362_plasmid_0	cds	469	1590	+	HGKGHP_0590	rapQ	RapQ	RefSeq:WP_306372714.1, SO:0001217, UniParc:UPI002752A9EE, UniRef:UniRef100_UPI002752A9EE, UniRef:UniRef50_D5LKU8, UniRef:UniRef90_D5LKU8
SGI362_plasmid_0	cds	1580	1693	+	HGKGHP_0591		hypothetical protein
SGI362_plasmid_0	oriC	2125	2419	?			origin of replication
SGI362_plasmid_0	cds	2420	3442	+	HGKGHP_0592	repB3	RepB3	RefSeq:WP_327973273.1, SO:0001217, UniParc:UPI002E242633, UniRef:UniRef100_UPI002E242633, UniRef:UniRef50_P13963, UniRef:UniRef90_D5LKV0
SGI362_plasmid_0	cds	3480	4850	-	HGKGHP_0593		DUF3238 domain-containing protein	RefSeq:WP_306372717.1, SO:0001217, UniParc:UPI00277025B9, UniRef:UniRef100_UPI00277025B9, UniRef:UniRef50_A0AAQ0A4S0, UniRef:UniRef90_D5LKV1
SGI362_plasmid_0	cds	4904	5287	+	HGKGHP_0594		Uncharacterised protein family (UPF0715)	RefSeq:WP_013085575.1, SO:0001217, UniParc:UPI0001D133F1, UniRef:UniRef100_D5LKV2, UniRef:UniRef50_D5LKV2, UniRef:UniRef90_D5LKV2
SGI362_plasmid_0	cds	5767	7218	+	HGKGHP_0595	mobV	MobV family relaxase	GO:0003677, GO:0006310, RefSeq:WP_306372716.1, SO:0001217, UniParc:UPI00276BE926, UniRef:UniRef100_UPI00276BE926, UniRef:UniRef50_Q3YFI3, UniRef:UniRef90_Q3YFI3
SGI362_plasmid_0	cds	7231	7710	-	HGKGHP_0596	soxR	Putative DNA-binding protein	COG:COG0789, COG:K, RefSeq:WP_040123296.1, SO:0001217, UniParc:UPI00052AFC76, UniRef:UniRef100_D5LKV4, UniRef:UniRef50_F9DY76, UniRef:UniRef90_Q45453
SGI362_plasmid_0	cds	8005	8172	+	HGKGHP_0597	vbhA	antitoxin VbhA family protein	RefSeq:WP_306372715.1, SO:0001217, UniParc:UPI00275FA8D1, UniRef:UniRef100_UPI00275FA8D1, UniRef:UniRef50_D4G7A1, UniRef:UniRef90_A0AAX3RLB6
SGI362_plasmid_0	ncRNA	8196	8251	+	HGKGHP_0598	Bacillus-plasmid	Bacillus-plasmid RNA	RFAM:RF01691, SO:0000655
SGI364_plasmid_2	cds	383	568	+	HGKGHP_0599		class IIb bacteriocin, lactobin A/cerein 7B family	RefSeq:WP_044475473.1, SO:0001217, UniParc:UPI0002E56C7A, UniRef:UniRef100_UPI0002E56C7A, UniRef:UniRef50_A0A0F2CQG4, UniRef:UniRef90_UPI0002E56C7A
SGI364_plasmid_2	cds	580	684	+	HGKGHP_0600		hypothetical protein
SGI364_plasmid_2	cds	707	859	+	HGKGHP_0601		class IIb bacteriocin, lactobin A/cerein 7B family	RefSeq:WP_044475472.1, SO:0001217, UniParc:UPI0002D44E9F, UniRef:UniRef100_UPI0002D44E9F, UniRef:UniRef50_UPI000426598B, UniRef:UniRef90_UPI000426598B
SGI364_plasmid_2	cds	981	1178	+	HGKGHP_0602		helix-turn-helix transcriptional regulator	RefSeq:WP_044475471.1, SO:0001217, UniParc:UPI0005CAE7DF, UniRef:UniRef100_UPI0005CAE7DF, UniRef:UniRef50_A0A2H4I722, UniRef:UniRef90_UPI000492489D
SGI364_plasmid_2	cds	1550	3040	+	HGKGHP_0603	repR	Protein RepR	SO:0001217, UniRef:UniRef50_P14752, UniRef:UniRef90_A0A0H3N3S5
SGI364_plasmid_2	cds	3186	3776	+	HGKGHP_0604		Recombinase family protein	RefSeq:WP_172003693.1, SO:0001217, UniParc:UPI0015556009, UniRef:UniRef100_A0A2H4I714, UniRef:UniRef50_O50350, UniRef:UniRef90_A0A426T240
SGI364_plasmid_2	cds	3805	4173	-	HGKGHP_0605		hypothetical protein	RefSeq:WP_002943506.1, SO:0001217, UniParc:UPI0002300248, UniRef:UniRef100_A0AA87F628, UniRef:UniRef50_A0A5S4TE37, UniRef:UniRef90_A0A116JEA0
SGI364_plasmid_2	cds	4363	4695	+	HGKGHP_0606		HTH LytTR-type domain-containing protein	RefSeq:WP_105129984.1, SO:0001217, UniParc:UPI000CF45D34, UniRef:UniRef100_UPI000CF45D34, UniRef:UniRef50_A0A2H4I709, UniRef:UniRef90_A0A2H4I709
SGI364_plasmid_2	cds	4699	5436	+	HGKGHP_0607	revS	RevS	KEGG:K07707, RefSeq:WP_029944054.1, SO:0001217, UniParc:UPI000420DA1D, UniRef:UniRef100_A0A4T2GSM3, UniRef:UniRef50_A0A0Z8LP05, UniRef:UniRef90_A0A0Z8CWK3
SGI364_plasmid_2	cds	5436	6776	+	HGKGHP_0608		GHKL domain-containing protein	EC:2.7.13.3, KEGG:K07706, SO:0001217, UniRef:UniRef50_A0A0Z8JC92, UniRef:UniRef90_A0A3R8N3E0
SGI364_plasmid_2	cds	6859	6987	-	HGKGHP_0609		Bacteriocin	SO:0001217, UniRef:UniRef50_A0A116M0K7
SGI364_plasmid_2	cds	7190	7978	+	HGKGHP_0610		AAA domain-containing protein	SO:0001217, UniRef:UniRef50_A0AA87F6P3, UniRef:UniRef90_A0AA87F6P3
SGI364_plasmid_2	cds	7991	8215	+	HGKGHP_0611		Antitoxin	SO:0001217, UniRef:UniRef50_A0A4Y9J0Z3, UniRef:UniRef90_A0A4Y9J0Z3
SGI364_plasmid_2	cds	8386	8520	+	HGKGHP_0612		Bacteriocin	RefSeq:WP_002943520.1, SO:0001217, UniParc:UPI000230024F, UniRef:UniRef100_A0AA87F650, UniRef:UniRef50_A0AA87F650, UniRef:UniRef90_A0AA87F650
SGI364_plasmid_2	cds	8556	8789	+	HGKGHP_0613		Bacteriocin-type signal sequence	RefSeq:WP_002943523.1, SO:0001217, UniParc:UPI0002300250, UniRef:UniRef100_A0A3R8T8J3, UniRef:UniRef50_A0A1X1KP62, UniRef:UniRef90_A0A3R8T8J3
SGI364_plasmid_2	cds	8835	9191	+	HGKGHP_0614		hypothetical protein	RefSeq:WP_002943526.1, SO:0001217, UniParc:UPI0002300251, UniRef:UniRef100_A0A426G0T2, UniRef:UniRef50_A0A426G0T2, UniRef:UniRef90_A0A426G0T2
SGI364_plasmid_2	cds	10006	10152	+	HGKGHP_0615		Phage membrane protein	SO:0001217, UniRef:UniRef50_A0A0Z8WKZ9
SGI364_plasmid_2	cds	10171	10326	+	HGKGHP_0616		Class IIb bacteriocin, lactobin A/cerein 7B family	SO:0001217, UniRef:UniRef50_A0A0Z8PE33
SGI364_plasmid_2	cds	10434	12584	+	HGKGHP_0617	cbaT	ABC transporter CbaT	EC:3.4.22.-, KEGG:K12292, SO:0001217, UniRef:UniRef50_Q00564, UniRef:UniRef90_A0A0Z8PE82
SGI364_plasmid_2	cds	12594	13955	+	HGKGHP_0618	comB	Transport protein ComB	KEGG:K12293, SO:0001217, UniRef:UniRef50_A0A0Z8PE63, UniRef:UniRef90_A0A0Z8PE63
SGI364_plasmid_2	cds	15203	16207	+	HGKGHP_0619		Integrase	RefSeq:WP_289889060.1, SO:0001217, UniParc:UPI0025AEF661, UniRef:UniRef100_UPI0025AEF661, UniRef:UniRef50_A0A139PHR6, UniRef:UniRef90_A0A0Z8PDL5
SGI364_plasmid_2	cds	16861	17844	-	HGKGHP_0620		AbiEi antitoxin C-terminal domain-containing protein	SO:0001217, UniRef:UniRef50_A0A4Y9J365, UniRef:UniRef90_A0A4Y9J365
SGI364_plasmid_2	cds	18048	18944	+	HGKGHP_0621		Nucleotidyl transferase AbiEii/AbiGii toxin family protein	SO:0001217, UniRef:UniRef50_A0A0H3MZ52, UniRef:UniRef90_A0A0H3MZ52
SGI364_plasmid_2	cds	19254	19415	+	HGKGHP_0622		class IIb bacteriocin, lactobin A/cerein 7B family	RefSeq:WP_153585981.1, SO:0001217, UniParc:UPI000311C769, UniRef:UniRef100_UPI000311C769, UniRef:UniRef50_A0A356IAX6, UniRef:UniRef90_UPI001557CCE3
SGI364_plasmid_2	cds	19426	19581	+	HGKGHP_0623		ComC/BlpC family leader-containing pheromone/bacteriocin	RefSeq:WP_079395235.1, SO:0001217, UniParc:UPI00031B96BF, UniRef:UniRef100_UPI00214F7627, UniRef:UniRef50_UPI0037D9DC10, UniRef:UniRef90_UPI0037D9DC10
SGI364_plasmid_2	cds	19593	19772	+	HGKGHP_0624		Lipoprotein	SO:0001217, UniRef:UniRef50_A0A380K5X3
SGI364_plasmid_2	cds	19872	20009	+	HGKGHP_0625		hypothetical protein
SGI364_plasmid_2	cds	20025	20144	+	HGKGHP_0626		hypothetical protein
SGI364_plasmid_2	cds	20177	20356	+	HGKGHP_0627		ComC/BlpC family leader-containing pheromone/bacteriocin	RefSeq:WP_044984792.1, SO:0001217, UniParc:UPI0002DAAE5D, UniRef:UniRef100_UPI0005C96F45, UniRef:UniRef50_UPI0037D9DC10, UniRef:UniRef90_UPI00211BB6B2
SGI364_plasmid_2	cds	20368	20523	+	HGKGHP_0628		class IIb bacteriocin, lactobin A/cerein 7B family	RefSeq:WP_153308592.1, SO:0001217, UniParc:UPI0002F4D09A, UniRef:UniRef100_UPI0002F4D09A, UniRef:UniRef50_UPI0002F4D09A, UniRef:UniRef90_UPI0002F4D09A
SGI364_plasmid_2	cds	20628	20969	+	HGKGHP_0629		Nucleotidyl transferase AbiEii/AbiGii toxin family protein	SO:0001217, UniRef:UniRef50_A0A6G4N101
SGI364_plasmid_20	cds	253	1086	-	HGKGHP_0630		ABC transporter ATP-binding protein	RefSeq:WP_321057299.1, SO:0001217, UniParc:UPI002A91C1EA, UniRef:UniRef100_UPI002A91C1EA, UniRef:UniRef50_D0BN11, UniRef:UniRef90_UPI002A91C1EA
SGI364_plasmid_20	cds	1311	2324	-	HGKGHP_0631		Protein rep	SO:0001217, UniRef:UniRef50_A0A8D6U9D8
SGI364_plasmid_20	cds	2615	2950	-	HGKGHP_0632		Plasmid stabilisation system protein	SO:0001217, UniRef:UniRef50_A0A0E4H615
SGI364_plasmid_20	cds	2937	3188	-	HGKGHP_0633		Antitoxin	SO:0001217, UniRef:UniRef50_A0A139P5S1
SGI364_plasmid_20	cds	3663	3791	-	HGKGHP_0634		hypothetical protein
SGI364_plasmid_20	cds	4162	4353	-	HGKGHP_0635		helix-turn-helix transcriptional regulator	SO:0001217, UniRef:UniRef50_B7R5B4, UniRef:UniRef90_UPI002A90D8CE
SGI364_plasmid_20	cds	4363	4902	-	HGKGHP_0636		hypothetical protein
SGI373_plasmid_0	cds	3	1472	+	HGKGHP_0637		type I restriction-modification system subunit M	EC:2.1.1.72, GO:0003677, GO:0009007, GO:0009307, SO:0001217, UniRef:UniRef50_A0A430ACH1, UniRef:UniRef90_A0A1Y4PEC5
SGI373_plasmid_0	cds	1472	2620	+	HGKGHP_0638		Type I restriction endonuclease subunit S	SO:0001217, UniRef:UniRef50_A0A192H4K5
SGI373_plasmid_0	cds	2635	2925	+	HGKGHP_0639		hypothetical protein	SO:0001217, UniRef:UniRef50_UPI00240DC135, UniRef:UniRef90_UPI00240DC135
SGI373_plasmid_0	cds	2939	5956	+	HGKGHP_0640		Type I restriction enzyme endonuclease subunit	EC:3.1.21.3, KEGG:K01153, SO:0001217, UniRef:UniRef50_A0A0R1PHV7, UniRef:UniRef90_A0A0R1PHV7
SGI373_plasmid_0	cds	6170	6319	+	HGKGHP_0641		hypothetical protein
SGI373_plasmid_0	cds	6334	6561	+	HGKGHP_0642		hypothetical protein	RefSeq:WP_086132071.1, SO:0001217, UniParc:UPI000A2E21ED, UniRef:UniRef100_UPI000A2E21ED, UniRef:UniRef50_UPI000A2EA274, UniRef:UniRef90_UPI000A2EA274
SGI373_plasmid_0	cds	6564	7427	+	HGKGHP_0643		hypothetical protein	SO:0001217, UniRef:UniRef50_UPI000A2D1A23, UniRef:UniRef90_UPI000A2D1A23
SGI373_plasmid_0	cds	7612	7974	-	HGKGHP_0644		Transposase	RefSeq:WP_003676608.1, SO:0001217, UniParc:UPI00021DDB9D, UniRef:UniRef100_F8KGH8, UniRef:UniRef50_A0A0R2JGX4, UniRef:UniRef90_A0A1V4FJ10
SGI373_plasmid_0	cds	8241	8813	-	HGKGHP_0645		TetR/AcrR family transcriptional regulator	RefSeq:WP_003676609.1, SO:0001217, UniParc:UPI00021DDB9E, UniRef:UniRef100_F8KGH9, UniRef:UniRef50_A0A1V4FJJ2, UniRef:UniRef90_A0A7L6BIB2
SGI373_plasmid_0	cds	8948	10885	+	HGKGHP_0646		Pyridine nucleotide-disulfide oxidoreductase	RefSeq:WP_003676611.1, SO:0001217, UniParc:UPI00021DDB9F, UniRef:UniRef100_F8KGI0, UniRef:UniRef50_A0A396KGI3, UniRef:UniRef90_A0A1V4FJ80
SGI373_plasmid_0	sorf	11347	11436	+	HGKGHP_0647		Holin-like toxin	SO:0001217, UniRef:UniRef50_A0A517D8F8, UniRef:UniRef90_A0A517D8F8
SGI373_plasmid_0	cds	11804	11980	-	HGKGHP_0648		hypothetical protein	SO:0001217, UniRef:UniRef50_F8KGI1
SGI373_plasmid_0	ncRNA	11877	12052	-	HGKGHP_0649	rli28	Listeria sRNA rli28	RFAM:RF01492, SO:0000655
SGI373_plasmid_0	cds	12446	15337	-	HGKGHP_0650		site-specific DNA-methyltransferase (adenine-specific)	SO:0001217, UniRef:UniRef50_A0A922TN01, UniRef:UniRef90_A0A7L6BJD2
SGI373_plasmid_0	cds	15371	15547	-	HGKGHP_0651		hypothetical protein	SO:0001217, UniRef:UniRef50_R9WK86, UniRef:UniRef90_R9WK86
SGI373_plasmid_0	cds	15507	15896	-	HGKGHP_0652		hypothetical protein	SO:0001217, UniRef:UniRef50_A5VHM3, UniRef:UniRef90_R9WJ20
SGI373_plasmid_0	cds	15910	16347	-	HGKGHP_0653		hypothetical protein	RefSeq:WP_339111601.1, SO:0001217, UniParc:UPI0007236778, UniRef:UniRef100_A0A0U5JXY6, UniRef:UniRef50_R9WMY4, UniRef:UniRef90_F8KGJ1
SGI373_plasmid_0	cds	16721	16975	-	HGKGHP_0654		hypothetical protein	RefSeq:WP_086132368.1, SO:0001217, UniParc:UPI0007234CAE, UniRef:UniRef100_A0A0U5D676, UniRef:UniRef50_A0A1V4FJ20, UniRef:UniRef90_A0A1V4FJ20
SGI373_plasmid_0	cds	16986	17579	-	HGKGHP_0655		Site-specific integrase	RefSeq:WP_035162160.1, SO:0001217, UniParc:UPI00054E5173, UniRef:UniRef100_A0A1Y3UNS1, UniRef:UniRef50_A0A0R1QSW9, UniRef:UniRef90_A0A1Y3UNS1
SGI373_plasmid_0	cds	17833	19032	-	HGKGHP_0656		hypothetical protein	SO:0001217, UniRef:UniRef50_UPI000D6ECAA1, UniRef:UniRef90_UPI000D6ECAA1
SGI373_plasmid_0	cds	19126	19770	-	HGKGHP_0657		Peptidoglycan-binding protein	SO:0001217, UniRef:UniRef50_A0A073JNB9
SGI373_plasmid_0	cds	19767	20357	-	HGKGHP_0658		thymidine kinase	EC:2.7.1.21, GO:0004797, GO:0005524, KEGG:K00857, SO:0001217, UniRef:UniRef50_A0A0D4CNC6, UniRef:UniRef90_A0A073K2R4
SGI373_plasmid_0	cds	20394	20756	-	HGKGHP_0659		hypothetical protein	RefSeq:WP_003676633.1, SO:0001217, UniParc:UPI00021DDBAF, UniRef:UniRef100_A0A073JQR3, UniRef:UniRef50_A0A0D4CNC9, UniRef:UniRef90_A0A073JQR3
SGI373_plasmid_0	cds	20749	21906	-	HGKGHP_0660		phosphatidylglycerophosphatase A	SO:0001217, UniRef:UniRef50_A0A855XGV4, UniRef:UniRef90_UPI002B058091
SGI373_plasmid_0	cds	21922	22326	-	HGKGHP_0661		hypothetical protein	SO:0001217, UniRef:UniRef50_A0A073JQF1, UniRef:UniRef90_A0A855XM18
SGI373_plasmid_0	cds	22517	22729	-	HGKGHP_0662		hypothetical protein	SO:0001217, UniParc:UPI000B3A77EC, UniRef:UniRef100_A0A1Y3UYM8, UniRef:UniRef50_A0A1V4FIY8, UniRef:UniRef90_A0A1V4FIY8
SGI373_plasmid_0	cds	22719	22994	-	HGKGHP_0663		DUF6275 domain-containing protein	SO:0001217, UniRef:UniRef50_A0A1V4FIX7, UniRef:UniRef90_A0A1V4FIX7
SGI373_plasmid_0	cds	22994	23305	-	HGKGHP_0664		hypothetical protein	RefSeq:WP_229280864.1, SO:0001217, UniParc:UPI001E484057, UniRef:UniRef100_UPI001E484057, UniRef:UniRef50_A0A073K2Q8, UniRef:UniRef90_A0AAX2SRQ1
SGI373_plasmid_0	cds	23292	23534	-	HGKGHP_0665		hypothetical protein	RefSeq:WP_065868963.1, SO:0001217, UniParc:UPI00081BED35, UniRef:UniRef100_UPI00081BED35, UniRef:UniRef50_A0AAX2ST67, UniRef:UniRef90_A0AAX2ST67
SGI373_plasmid_0	cds	23524	23667	-	HGKGHP_0666		hypothetical protein	SO:0001217, UniRef:UniRef50_A0A7L6BIA2, UniRef:UniRef90_A0A7L6BIA2
SGI373_plasmid_0	cds	23689	23958	-	HGKGHP_0667		DUF6440 domain-containing protein	RefSeq:WP_229280865.1, SO:0001217, UniParc:UPI001E4C9DF1, UniRef:UniRef100_UPI001E4C9DF1, UniRef:UniRef50_A0A855XKH7, UniRef:UniRef90_A0A1Y4P2Z0
SGI373_plasmid_0	cds	23979	24563	-	HGKGHP_0668		Conjugal transfer protein	SO:0001217, UniRef:UniRef50_A0A6F9XJJ4
SGI373_plasmid_0	cds	24572	24892	-	HGKGHP_0669		hypothetical protein	SO:0001217, UniRef:UniRef50_A0A855XT81, UniRef:UniRef90_A0A1V4FIL0
SGI373_plasmid_0	cds	24861	25142	-	HGKGHP_0670		hypothetical protein	RefSeq:WP_003676656.1, SO:0001217, UniParc:UPI00021DDBBB, UniRef:UniRef100_A0A1V4FIL3, UniRef:UniRef50_A0A1V4FIL3, UniRef:UniRef90_A0A1V4FIL3
SGI373_plasmid_0	cds	25150	25641	-	HGKGHP_0671		DUF1064 domain-containing protein	SO:0001217, UniRef:UniRef50_A0A0D4CP26, UniRef:UniRef90_A0A073JQQ0
SGI373_plasmid_0	cds	25794	27158	-	HGKGHP_0672		Ligase	SO:0001217, UniRef:UniRef50_A0A0D4CNX0, UniRef:UniRef90_A0A1Y4P2D9
SGI373_plasmid_0	cds	27162	27599	-	HGKGHP_0673		hypothetical protein	RefSeq:WP_086141998.1, SO:0001217, UniParc:UPI000A2EBE1C, UniRef:UniRef100_UPI000A2EBE1C, UniRef:UniRef50_A0A073JQE2, UniRef:UniRef90_A0A1Y4P2E5
SGI373_plasmid_0	cds	27734	31012	-	HGKGHP_0674		PHP domain-containing protein	SO:0001217, UniRef:UniRef50_A0A0R2E3H1, UniRef:UniRef90_A0A1V4FIF5
SGI373_plasmid_0	cds	31023	32207	-	HGKGHP_0675		PD-(D/E)XK endonuclease-like domain-containing protein	RefSeq:WP_087214363.1, SO:0001217, UniParc:UPI000B3A5365, UniRef:UniRef100_A0A1Y3UNM2, UniRef:UniRef50_A0A1Y3UNM2, UniRef:UniRef90_A0A1Y4P4A2
SGI373_plasmid_0	cds	32204	33253	-	HGKGHP_0676		DNA primase	SO:0001217, UniRef:UniRef50_A0A0R1UE64, UniRef:UniRef90_A0A1V4FIQ5
SGI373_plasmid_0	cds	33454	36000	-	HGKGHP_0677		hypothetical protein	PFAM:PF19258.4
SGI373_plasmid_0	cds	36365	37672	-	HGKGHP_0678		Putative glycoside hydrolase	KEGG:K07273, SO:0001217, UniRef:UniRef50_A0A7L6BJX2, UniRef:UniRef90_F8KG58
SGI373_plasmid_0	cds	37784	38719	-	HGKGHP_0679		DUF2726 domain-containing protein	SO:0001217, UniRef:UniRef50_A0A1Y3UNX6
SGI373_plasmid_0	cds	38729	39412	-	HGKGHP_0680		hypothetical protein	SO:0001217, UniRef:UniRef50_A0A0D4CN40, UniRef:UniRef90_A0A1V4FIV3
SGI373_plasmid_0	cds	39426	40781	-	HGKGHP_0681		hypothetical protein	SO:0001217, UniRef:UniRef50_A0A073JN95, UniRef:UniRef90_A0A073JN95
SGI373_plasmid_0	cds	40796	41185	-	HGKGHP_0682		Phage associated protein	RefSeq:WP_003676369.1, SO:0001217, UniParc:UPI00021DDF8C, UniRef:UniRef100_A0A1V4FIK6, UniRef:UniRef50_A0A1V4FIK6, UniRef:UniRef90_A0A1V4FIK6
SGI373_plasmid_0	cds	41196	41930	-	HGKGHP_0683		hypothetical protein	RefSeq:WP_003676372.1, SO:0001217, UniParc:UPI00021DDF8D, UniRef:UniRef100_A0A1Y4PCY0, UniRef:UniRef50_A0A0D4CNS7, UniRef:UniRef90_A0A073JQP2
SGI373_plasmid_0	cds	41978	44074	-	HGKGHP_0684		Flagellin	SO:0001217, UniRef:UniRef50_A0A0D4CN34, UniRef:UniRef90_A0A073JQT9
SGI373_plasmid_0	cds	44087	45127	-	HGKGHP_0685		peptidylprolyl isomerase	SO:0001217, UniRef:UniRef50_A0A6F9XJJ8, UniRef:UniRef90_A0A073JQD5
SGI373_plasmid_0	cds	45146	46777	-	HGKGHP_0686		Fibronectin type-III domain-containing protein	SO:0001217, UniRef:UniRef50_A0A073JN90, UniRef:UniRef90_A0A073JN90
SGI373_plasmid_0	cds	46861	47376	-	HGKGHP_0687		hypothetical protein	SO:0001217, UniRef:UniRef50_A0A7L6BIK4, UniRef:UniRef90_A0A7L6BIK4
SGI373_plasmid_0	cds	47480	56515	-	HGKGHP_0688		Phage tail tape measure protein	SO:0001217, UniRef:UniRef50_A0A1V4FIF3, UniRef:UniRef90_A0A7L6BJN5
SGI373_plasmid_0	cds	56615	57643	-	HGKGHP_0689		Integrase	RefSeq:WP_003676384.1, SO:0001217, UniParc:UPI00021DDF93, UniRef:UniRef100_A0A1V4FIP2, UniRef:UniRef50_J0L3M3, UniRef:UniRef90_A0A1V4FIP2
SGI373_plasmid_0	cds	57656	58180	-	HGKGHP_0690		HK97 gp10 family phage protein	RefSeq:WP_035168277.1, SO:0001217, UniParc:UPI0004D667C9, UniRef:UniRef100_A0A073JQD2, UniRef:UniRef50_A0A0R1UK93, UniRef:UniRef90_A0A073JQD2
SGI373_plasmid_0	cds	58287	58889	-	HGKGHP_0691		hypothetical protein	RefSeq:WP_003676387.1, SO:0001217, UniParc:UPI00021DDF95, UniRef:UniRef100_A0A1V4FIK0, UniRef:UniRef50_A0A073JN85, UniRef:UniRef90_A0A073JN85
SGI373_plasmid_0	cds	58980	59249	-	HGKGHP_0692		Holin	RefSeq:WP_050802162.1, SO:0001217, UniParc:UPI0002F74F27, UniRef:UniRef100_A0A1V4FIJ2, UniRef:UniRef50_A0A0R1UE49, UniRef:UniRef90_A0A1V4FIJ2
SGI373_plasmid_0	cds	59263	59547	-	HGKGHP_0693		Holin	SO:0001217, UniRef:UniRef50_A0A073K2N5, UniRef:UniRef90_A0A073K2N5
SGI373_plasmid_0	cds	59649	59924	-	HGKGHP_0694		Prophage protein	SO:0001217, UniRef:UniRef50_A0A0D4CN82, UniRef:UniRef90_A0AAW9U1D0
SGI373_plasmid_0	cds	59946	60158	-	HGKGHP_0695		Phage protein	SO:0001217, UniRef:UniRef50_A0A1Y4PCZ1
SGI373_plasmid_0	cds	60151	60468	-	HGKGHP_0696		Phage protein	SO:0001217, UniRef:UniRef50_A0A0D4CNT8, UniRef:UniRef90_A0A073JQD0
SGI373_plasmid_0	cds	60475	67296	-	HGKGHP_0697		Phage specificity protein	SO:0001217, UniRef:UniRef50_A0A1Y3UNR9
SGI373_plasmid_0	cds	67449	68555	-	HGKGHP_0698		Fibronectin type-III domain-containing protein	RefSeq:WP_019253587.1, SO:0001217, UniParc:UPI00030F3243, UniRef:UniRef100_A0A1V4FID2, UniRef:UniRef50_A0A0R1UE63, UniRef:UniRef90_F8KG76
SGI373_plasmid_0	cds	68579	69382	-	HGKGHP_0699		hypothetical protein	RefSeq:WP_079376371.1, SO:0001217, UniParc:UPI0009A33BBB, UniRef:UniRef100_A0A1V4FID9, UniRef:UniRef50_A0A1Y3UNZ1, UniRef:UniRef90_A0A1Y3UNZ1
SGI373_plasmid_0	cds	69395	69958	-	HGKGHP_0700		hypothetical protein	RefSeq:WP_225359304.1, SO:0001217, UniParc:UPI001CDB0D2C, UniRef:UniRef100_UPI001CDB0D2C, UniRef:UniRef50_A0A0D4CNE2, UniRef:UniRef90_A0A073JNJ7
SGI373_plasmid_0	cds	69962	71020	-	HGKGHP_0701		Ig-like domain-containing protein	SO:0001217, UniRef:UniRef50_A0A0D4CNU2, UniRef:UniRef90_A0A1Y3UNW2
SGI373_plasmid_0	cds	71017	71475	-	HGKGHP_0702		Phage structural protein	RefSeq:WP_086142009.1, SO:0001217, UniParc:UPI000A2DA1BD, UniRef:UniRef100_UPI000A2DA1BD, UniRef:UniRef50_A0A0R2EDF4, UniRef:UniRef90_A0A073JQY3
SGI373_plasmid_0	cds	71501	72064	-	HGKGHP_0703		hypothetical protein	RefSeq:WP_079376368.1, SO:0001217, UniParc:UPI0009A26646, UniRef:UniRef100_A0A1V4FIH8, UniRef:UniRef50_A0A073JR32, UniRef:UniRef90_A0A073JR32
SGI373_plasmid_0	cds	72134	73117	-	HGKGHP_0704		Phage major capsid protein	RefSeq:WP_003676411.1, SO:0001217, UniParc:UPI00021DDFA1, UniRef:UniRef100_A0A073JNJ2, UniRef:UniRef50_A0A0D4CN61, UniRef:UniRef90_A0A073JNJ2
SGI373_plasmid_0	cds	73142	73582	-	HGKGHP_0705		Phage protein	RefSeq:WP_003676413.1, SO:0001217, UniParc:UPI00021DDFA2, UniRef:UniRef100_A0A1V4FJ16, UniRef:UniRef50_A0A073K2Y4, UniRef:UniRef90_A0A073K2Y4
SGI373_plasmid_0	cds	73613	75328	-	HGKGHP_0706		Phage protein	SO:0001217, UniRef:UniRef50_A0A0D4CNQ2, UniRef:UniRef90_A0A073JQX8
SGI373_plasmid_0	cds	75343	76908	-	HGKGHP_0707		Phage portal protein	SO:0001217, UniRef:UniRef50_A0A0D4CNU7, UniRef:UniRef90_A0A073JR27
SGI373_plasmid_0	cds	76924	78462	-	HGKGHP_0708		Terminase	SO:0001217, UniRef:UniRef50_A0A0R1MIQ6, UniRef:UniRef90_A0A1V4FIC2
SGI373_plasmid_0	cds	78722	78928	-	HGKGHP_0709		hypothetical protein	RefSeq:WP_035168497.1, SO:0001217, UniParc:UPI0004D6EC8A, UniRef:UniRef100_A0A073JQL8, UniRef:UniRef50_A0A073JQL8, UniRef:UniRef90_A0A073JQL8
SGI373_plasmid_0	cds	78918	79694	-	HGKGHP_0710		DUF4428 domain-containing protein	RefSeq:WP_003676422.1, SO:0001217, UniParc:UPI00021DDFA7, UniRef:UniRef100_A0A1V4FIS9, UniRef:UniRef50_A0A073JNI8, UniRef:UniRef90_A0A073JNI8
SGI373_plasmid_0	cds	79707	79877	-	HGKGHP_0711		hypothetical protein	RefSeq:WP_019253576.1, SO:0001217, UniParc:UPI000305C7E1, UniRef:UniRef100_UPI001E6140DA, UniRef:UniRef50_A0A7L6BJK5, UniRef:UniRef90_A0A7L6BJK5
SGI373_plasmid_0	cds	80115	80381	-	HGKGHP_0712		DNA-binding protein HU	RefSeq:WP_003676428.1, SO:0001217, UniParc:UPI00021DDFA9, UniRef:UniRef100_A0A1Y3UP01, UniRef:UniRef50_A0A0R1UE03, UniRef:UniRef90_A0A1Y3UP01
SGI373_plasmid_0	cds	80529	81251	-	HGKGHP_0713		Sigma-70 family RNA polymerase sigma factor	RefSeq:WP_079376363.1, SO:0001217, UniParc:UPI0009A2B277, UniRef:UniRef100_A0A1V4FIG7, UniRef:UniRef50_A0A855X857, UniRef:UniRef90_A0A1V4FIG7
SGI373_plasmid_0	cds	81429	82169	-	HGKGHP_0714		Crp/Fnr family transcriptional regulator	RefSeq:WP_087214427.1, SO:0001217, UniParc:UPI000B37C9B9, UniRef:UniRef100_A0A1Y3UNX1, UniRef:UniRef50_A0A1Y4PCV2, UniRef:UniRef90_A0A1Y4PCV2
SGI373_plasmid_0	cds	82487	83605	-	HGKGHP_0715	repA	Putative replication protein, repA	RefSeq:WP_087214430.1, SO:0001217, UniParc:UPI000B36B1BA, UniRef:UniRef100_A0A1Y4PCX1, UniRef:UniRef50_F8KG93, UniRef:UniRef90_F8KG93
SGI373_plasmid_0	cds	84484	85431	+	HGKGHP_0716		ATPase	KEGG:K03496, RefSeq:WP_079376360.1, SO:0001217, UniParc:UPI000723559A, UniRef:UniRef100_A0A0U5JVV8, UniRef:UniRef50_A0A837RG33, UniRef:UniRef90_A0A0U5JVV8
SGI373_plasmid_0	cds	85435	85845	+	HGKGHP_0717	repC	Replication-associated protein RepC	RefSeq:WP_079376359.1, SO:0001217, UniParc:UPI0009A46EE1, UniRef:UniRef100_A0A1V4FIB6, UniRef:UniRef50_A0A1V4FIB6, UniRef:UniRef90_A0A1V4FIB6
SGI373_plasmid_0	cds	86268	87479	+	HGKGHP_0718		Actin-like ue MreB-like C-terminal domain-containing protein	KEGG:K18640, RefSeq:WP_079376358.1, SO:0001217, UniParc:UPI0009A4631A, UniRef:UniRef100_A0A1V4FIB0, UniRef:UniRef50_A0A855XM78, UniRef:UniRef90_A0A855XM78
SGI373_plasmid_0	cds	87494	87871	+	HGKGHP_0719		hypothetical protein	RefSeq:WP_079376357.1, SO:0001217, UniParc:UPI0009A26795, UniRef:UniRef100_A0A1V4FIC0, UniRef:UniRef50_A0A855XJZ9, UniRef:UniRef90_A0A1V4FIC0
SGI373_plasmid_0	cds	89694	90014	+	HGKGHP_0720		hypothetical protein	RefSeq:WP_086142016.1, SO:0001217, UniParc:UPI000A2D4E77, UniRef:UniRef100_A0A1Y3UP10, UniRef:UniRef50_A0A1V4FIM5, UniRef:UniRef90_A0A1V4FIM5
SGI373_plasmid_0	cds	91236	91472	+	HGKGHP_0721		Phage protein	SO:0001217, UniRef:UniRef50_A0AAJ1I8F3, UniRef:UniRef90_A0A073K2X1
SGI373_plasmid_0	cds	92403	92606	+	HGKGHP_0722		XRE family transcriptional regulator	SO:0001217, UniRef:UniRef50_A0A855XA67, UniRef:UniRef90_A0A073JQW3
SGI373_plasmid_0	cds	92680	93204	+	HGKGHP_0723	ardA	Antirestriction protein ArdA	SO:0001217, UniRef:UniRef50_A0A1Y3UNL0, UniRef:UniRef90_A0A1Y3UNL0
SGI373_plasmid_0	cds	93225	93380	+	HGKGHP_0724		hypothetical protein	RefSeq:WP_191989784.1, SO:0001217, UniParc:UPI0017826C00, UniRef:UniRef100_A0AAJ1IAJ9, UniRef:UniRef50_A0A7L6BIJ8, UniRef:UniRef90_F8KGA5
SGI373_plasmid_0	cds	93407	93562	+	HGKGHP_0725		hypothetical protein	RefSeq:WP_003676466.1, SO:0001217, UniParc:UPI00021DDFB9, UniRef:UniRef100_F8KGA6, UniRef:UniRef50_F8KGA6, UniRef:UniRef90_F8KGA6
SGI373_plasmid_0	cds	93591	93926	+	HGKGHP_0726	yopX	YopX protein domain-containing protein	SO:0001217, UniRef:UniRef50_A0A073JNH5, UniRef:UniRef90_A0A1V4FII7
SGI373_plasmid_0	cds	93964	94527	+	HGKGHP_0727		hypothetical protein	SO:0001217, UniRef:UniRef50_A0A0U5JWC4, UniRef:UniRef90_A0A0U5JWC4
SGI373_plasmid_0	cds	94602	95141	+	HGKGHP_0728		DUF1642 domain-containing protein	SO:0001217, UniRef:UniRef50_A0AAE5F5J0, UniRef:UniRef90_A0A1Y4PCU8
SGI373_plasmid_0	cds	95168	95449	+	HGKGHP_0729		Phage protein	SO:0001217, UniRef:UniRef50_A0A073JQV9, UniRef:UniRef90_A0A1Y4PG91
SGI373_plasmid_0	cds	95529	95795	+	HGKGHP_0730		hypothetical protein	SO:0001217, UniRef:UniRef50_A0A073JR08, UniRef:UniRef90_F8KGB3
SGI373_plasmid_0	cds	95854	96711	+	HGKGHP_0731		DNA polymerase III beta sliding clamp central domain-containing protein	EC:2.7.7.7, KEGG:K02338, SO:0001217, UniRef:UniRef50_A0AAJ1MHD7, UniRef:UniRef90_A0AAJ1MHD7
SGI373_plasmid_0	cds	96674	96910	+	HGKGHP_0732		hypothetical protein
SGI373_plasmid_0	cds	96924	97196	+	HGKGHP_0733		Phage protein	RefSeq:WP_142499507.1, SO:0001217, UniParc:UPI001158A789, UniRef:UniRef100_UPI001158A789, UniRef:UniRef50_A0A073JQK0, UniRef:UniRef90_UPI001158A789
SGI373_plasmid_0	cds	97213	97386	+	HGKGHP_0734		hypothetical protein	SO:0001217, UniRef:UniRef50_F8KGB9, UniRef:UniRef90_UPI001E342DF8
SGI373_plasmid_0	cds	97407	97673	+	HGKGHP_0735		hypothetical protein	RefSeq:WP_334612989.1, SO:0001217, UniParc:UPI002FF20B39, UniRef:UniRef100_UPI002FF20B39, UniRef:UniRef50_UPI002FF20B39, UniRef:UniRef90_UPI002FF20B39
SGI373_plasmid_0	cds	97691	98059	+	HGKGHP_0736		DUF1048 domain-containing protein	SO:0001217, UniRef:UniRef50_A0A7L6BII8, UniRef:UniRef90_A0A7L6BII8
SGI373_plasmid_0	cds	98089	98316	+	HGKGHP_0737		hypothetical protein	RefSeq:WP_109883995.1, SO:0001217, UniParc:UPI000D7034E7, UniRef:UniRef100_A0A855XVP3, UniRef:UniRef50_A0A0U5JUJ7, UniRef:UniRef90_A0A855XVP3
SGI373_plasmid_0	cds	98354	98530	+	HGKGHP_0738		Phage protein	RefSeq:WP_181392409.1, SO:0001217, UniParc:UPI0015E847AA, UniRef:UniRef100_A0AAJ1MJP3, UniRef:UniRef50_A0AAJ1MJP3, UniRef:UniRef90_A0AAJ1MJP3
SGI373_plasmid_0	cds	98557	98793	+	HGKGHP_0739		hypothetical protein	SO:0001217, UniRef:UniRef50_F8KGC2, UniRef:UniRef90_F8KGC2
SGI373_plasmid_0	cds	98871	99116	+	HGKGHP_0740	abrB	AbrB family transcriptional regulator	RefSeq:WP_003676499.1, SO:0001217, UniParc:UPI00021DDAC0, UniRef:UniRef100_A0A1C2A0Q5, UniRef:UniRef50_I7L9D0, UniRef:UniRef90_A0A1C2A0Q5
SGI373_plasmid_0	cds	99118	99531	+	HGKGHP_0741		Phage killer protein	RefSeq:WP_229392860.1, SO:0001217, UniParc:UPI001E5B6843, UniRef:UniRef100_UPI001E5B6843, UniRef:UniRef50_U4TUV0, UniRef:UniRef90_A0A073JQJ6
SGI373_plasmid_0	cds	99638	100021	+	HGKGHP_0742		hypothetical protein	RefSeq:WP_109884005.1, SO:0001217, UniParc:UPI000D6F6E58, UniRef:UniRef100_A0A855XKA9, UniRef:UniRef50_A0A855XKA9, UniRef:UniRef90_A0A855XKA9
SGI373_plasmid_0	cds	100290	101513	+	HGKGHP_0743	istA	IS21 family transposase	COG:COG4584, COG:X, GO:0004803, RefSeq:WP_016496790.1, SO:0001217, UniParc:UPI00034F1659, UniRef:UniRef100_R9WIZ8, UniRef:UniRef50_A0A508YZI1, UniRef:UniRef90_A0AAJ1I8G0
SGI373_plasmid_0	cds	101515	102252	+	HGKGHP_0744	istB	IS21-like element helper ATPase IstB	COG:COG1484, COG:L, GO:0005524, RefSeq:WP_003676198.1, SO:0001217, UniParc:UPI00021DDE88, UniRef:UniRef100_A0A143Q2X3, UniRef:UniRef50_A0AAJ1HSQ1, UniRef:UniRef90_A0AAP2QZK2
SGI373_plasmid_0	cds	102392	102757	+	HGKGHP_0745		hypothetical protein	RefSeq:WP_229280917.1, SO:0001217, UniParc:UPI001E39191C, UniRef:UniRef100_UPI001E39191C, UniRef:UniRef50_A0A073JNG5, UniRef:UniRef90_A0A073JNG5
SGI373_plasmid_0	cds	102967	103314	+	HGKGHP_0746	pemK	Growth inhibitor PemK	SO:0001217, UniRef:UniRef50_A0A0U5JYA3, UniRef:UniRef90_A0A073K2V8
SGI373_plasmid_0	cds	103432	104091	+	HGKGHP_0747		hypothetical protein	RefSeq:WP_229280920.1, SO:0001217, UniParc:UPI001E4C033F, UniRef:UniRef100_UPI001E4C033F, UniRef:UniRef50_A0AAX2SQ48, UniRef:UniRef90_A0A7L6BJH1
SGI373_plasmid_0	cds	104155	104646	+	HGKGHP_0748		hypothetical protein	SO:0001217, UniRef:UniRef50_A0A855XKZ8, UniRef:UniRef90_A0A855XKZ8
SGI373_plasmid_0	cds	104885	105928	+	HGKGHP_0749		Integrase	RefSeq:WP_035162130.1, SO:0001217, UniParc:UPI00031C5135, UniRef:UniRef100_A0A1V4FIK9, UniRef:UniRef50_A0A1V4FIK9, UniRef:UniRef90_A0A1V4FIK9
SGI373_plasmid_0	cds	106052	107335	+	HGKGHP_0750		Core-binding (CB) domain-containing protein	RefSeq:WP_003676508.1, SO:0001217, UniParc:UPI00021DDAC5, UniRef:UniRef100_F8KGC9, UniRef:UniRef50_A0A1V4FIL2, UniRef:UniRef90_A0A1Y3UVQ5
SGI373_plasmid_0	cds	107490	108068	+	HGKGHP_0751		AAA family ATPase	RefSeq:WP_003676510.1, SO:0001217, UniParc:UPI00021DDAC6, UniRef:UniRef100_A0AAX2ST47, UniRef:UniRef50_A0A073K2V3, UniRef:UniRef90_A0A1Y4PEG0
SGI373_plasmid_0	cds	108058	108666	+	HGKGHP_0752		hypothetical protein	RefSeq:WP_003676512.1, SO:0001217, UniParc:UPI00021DDAC7, UniRef:UniRef100_F8KGD1, UniRef:UniRef50_A0A1V4FIZ0, UniRef:UniRef90_A0A1V4FIZ0
SGI373_plasmid_0	cds	108653	109801	+	HGKGHP_0753		Phage related protein	RefSeq:WP_003676514.1, SO:0001217, UniParc:UPI00021DDAC8, UniRef:UniRef100_F8KGD2, UniRef:UniRef50_A0A1Y3UNK2, UniRef:UniRef90_A0A1V4FJ91
SGI373_plasmid_0	cds	109841	110809	+	HGKGHP_0754		AAA family ATPase	RefSeq:WP_003676516.1, SO:0001217, UniParc:UPI00021DDAC9, UniRef:UniRef100_A0A1Y4PCR7, UniRef:UniRef50_A0A0D4CNC5, UniRef:UniRef90_A0A1Y4PCR7
SGI373_plasmid_0	cds	110849	112138	+	HGKGHP_0755		Calcineurin-like phosphoesterase domain-containing protein	SO:0001217, UniRef:UniRef50_A0A0D4CNT4, UniRef:UniRef90_A0A1Y3UNT6
SGI373_plasmid_0	cds	112138	112746	+	HGKGHP_0756		Phage related protein	SO:0001217, UniRef:UniRef50_A0A1Y4PCT1, UniRef:UniRef90_A0A1Y4PCT1
SGI373_plasmid_0	cds	112746	113027	+	HGKGHP_0757		hypothetical protein	RefSeq:WP_003676522.1, SO:0001217, UniParc:UPI00021DDACC, UniRef:UniRef100_A0A1V4FJ14, UniRef:UniRef50_A0A073JQU4, UniRef:UniRef90_A0A1V4FJ14
SGI373_plasmid_0	cds	113041	114528	+	HGKGHP_0758		Replication protein	RefSeq:WP_086142033.1, SO:0001217, UniParc:UPI000A2EC09C, UniRef:UniRef100_UPI000A2EC09C, UniRef:UniRef50_A0A0R1UPH6, UniRef:UniRef90_A0A1V4FIW5
SGI373_plasmid_0	cds	114636	115208	+	HGKGHP_0759		hypothetical protein	RefSeq:WP_087356016.1, SO:0001217, UniParc:UPI000B3AFDDD, UniRef:UniRef100_A0A1Y4PCR5, UniRef:UniRef50_A0A1Y4PCR5, UniRef:UniRef90_A0A1Y4PCR5
SGI373_plasmid_0	cds	115186	115500	+	HGKGHP_0760		Phage protein	RefSeq:WP_086142035.1, SO:0001217, UniParc:UPI000A2E6081, UniRef:UniRef100_A0A1Y4PG48, UniRef:UniRef50_A0A1Y3UVR4, UniRef:UniRef90_A0A1V4FIY2
SGI373_plasmid_0	cds	115500	117764	+	HGKGHP_0761		AAA+ ATPase domain-containing protein	RefSeq:WP_086142036.1, SO:0001217, UniParc:UPI000A2D7554, UniRef:UniRef100_A0A1Y4PEF1, UniRef:UniRef50_A0A073K2U7, UniRef:UniRef90_A0A1V4FIZ1
SGI373_plasmid_0	cds	117748	118080	+	HGKGHP_0762		hypothetical protein	SO:0001217, UniRef:UniRef50_A0A073JQU1, UniRef:UniRef90_A0A1V4FIY3
SGI373_plasmid_0	cds	118089	118289	+	HGKGHP_0763		hypothetical protein	RefSeq:WP_003676535.1, SO:0001217, UniParc:UPI00021DDAD2, UniRef:UniRef100_A0A1V4FJ83, UniRef:UniRef50_A0A073JQY4, UniRef:UniRef90_A0A073JQY4
SGI373_plasmid_0	cds	118273	119082	+	HGKGHP_0764		Prohibitin family protein	SO:0001217, UniRef:UniRef50_A0A0D1LIL4, UniRef:UniRef90_A0A7L6BJQ2
SGI373_plasmid_0	cds	119082	119237	+	HGKGHP_0765		hypothetical protein	RefSeq:WP_003676539.1, SO:0001217, UniParc:UPI00021DDAD4, UniRef:UniRef100_F8KGE4, UniRef:UniRef50_A0A7L6BID2, UniRef:UniRef90_A0A7L6BID2
SGI373_plasmid_0	cds	119242	120045	+	HGKGHP_0766	pnuC	nicotinamide riboside transporter PnuC	GO:0015663, GO:0015890, GO:0016020, KEGG:K03811, SO:0001217, UniRef:UniRef50_A0A0R2EGA0, UniRef:UniRef90_A0A1V4FIU6
SGI373_plasmid_0	cds	120091	120348	+	HGKGHP_0767		hypothetical protein	RefSeq:WP_086142039.1, SO:0001217, UniParc:UPI000A2DD4CC, UniRef:UniRef100_UPI000A2DD4CC, UniRef:UniRef50_A0A1V4FIT6, UniRef:UniRef90_A0A1Y4PCS2
SGI373_plasmid_0	cds	120348	120611	+	HGKGHP_0768		Glutaredoxin	RefSeq:WP_087356009.1, SO:0001217, UniParc:UPI000B367816, UniRef:UniRef100_A0A1Y4PCS4, UniRef:UniRef50_A0A073JNE8, UniRef:UniRef90_A0A073JNE8
SGI373_plasmid_0	cds	120592	120834	+	HGKGHP_0769		Phage protein	SO:0001217, UniRef:UniRef50_F8KGE8, UniRef:UniRef90_F8KGE8
SGI373_plasmid_0	tRNA	121008	121080	+	HGKGHP_0770	trnR	tRNA-Arg(tct)	SO:0001036
SGI373_plasmid_0	tRNA	121464	121532	+	HGKGHP_0771		tRNA-Xxx
SGI373_plasmid_0	tRNA	121688	121770	+	HGKGHP_0772	trnW	tRNA-Trp(cca)	SO:0000271
SGI373_plasmid_0	tRNA	123195	123287	+	HGKGHP_0773		tRNA-Xxx
SGI373_plasmid_0	tRNA	123485	123561	+	HGKGHP_0774	trnI	tRNA-Ile(tat)	SO:0000263
SGI373_plasmid_0	cds	123595	124128	+	HGKGHP_0775		hypothetical protein
SGI373_plasmid_0	tRNA	124640	124711	+	HGKGHP_0776	trnT	tRNA-Thr(ggt)	SO:0000270
SGI373_plasmid_0	tmRNA	124774	125148	+	HGKGHP_0777	ssrA	transfer-messenger RNA, SsrA	SO:0000584
SGI373_plasmid_0	tRNA	125493	125552	+	HGKGHP_0778		tRNA-Xxx
SGI373_plasmid_0	cds	125888	126673	+	HGKGHP_0779		Deoxynucleoside kinase	RefSeq:WP_079376254.1, SO:0001217, UniParc:UPI0009A2662D, UniRef:UniRef100_A0A1V4FIZ2, UniRef:UniRef50_Q74HC2, UniRef:UniRef90_A0A1V4FIZ2
SGI373_plasmid_0	cds	126738	126839	+	HGKGHP_0780		hypothetical protein
SGI373_plasmid_0	cds	126866	127255	+	HGKGHP_0781		(pseudo) Phage protein	SO:0001217, UniRef:UniRef50_A0A073JQY0, UniRef:UniRef90_A0A073JQY0
SGI373_plasmid_0	cds	127255	127671	+	HGKGHP_0782		DUF1642 domain-containing protein	RefSeq:WP_087355996.1, SO:0001217, UniParc:UPI000B3A8E19, UniRef:UniRef100_A0A1Y4PCQ3, UniRef:UniRef50_A0A855XBF6, UniRef:UniRef90_A0A1V4FIZ3
SGI373_plasmid_0	cds	127678	127995	+	HGKGHP_0783		hypothetical protein	SO:0001217, UniRef:UniRef50_A0A1V4FJ92, UniRef:UniRef90_A0A1V4FJ92
SGI373_plasmid_0	cds	128189	128296	+	HGKGHP_0784		hypothetical protein
SGI373_plasmid_0	cds	128296	128913	+	HGKGHP_0785		Phage protein	SO:0001217, UniRef:UniRef50_A0A1V4FIV8, UniRef:UniRef90_A0A1V4FIV8
SGI373_plasmid_0	cds	128913	129254	+	HGKGHP_0786		Phage protein	RefSeq:WP_079376259.1, SO:0001217, UniParc:UPI0009A3CFD9, UniRef:UniRef100_A0A1V4FIU8, UniRef:UniRef50_A0A1V4FIU8, UniRef:UniRef90_A0A1V4FIU8
SGI373_plasmid_0	cds	129254	129490	+	HGKGHP_0787		Ig-like domain-containing protein	RefSeq:WP_079376260.1, SO:0001217, UniParc:UPI0009A3C976, UniRef:UniRef100_A0A1V4FIV6, UniRef:UniRef50_A0A1V4FIV6, UniRef:UniRef90_A0A1V4FIV6
SGI373_plasmid_0	cds	129507	130031	+	HGKGHP_0788		Phage protein	RefSeq:WP_065869161.1, SO:0001217, UniParc:UPI00081BF207, UniRef:UniRef100_A0A1C1ZNV2, UniRef:UniRef50_A0A073JQH0, UniRef:UniRef90_A0A073JQH0
SGI373_plasmid_0	cds	130034	130249	+	HGKGHP_0789		hypothetical protein	SO:0001217, UniParc:UPI0009A2AD5D, UniRef:UniRef100_A0A1V4FJI2, UniRef:UniRef50_A0A1V4FJI2, UniRef:UniRef90_A0A1V4FJI2
SGI373_plasmid_0	cds	130239	130616	+	HGKGHP_0790		Phage protein	RefSeq:WP_079376262.1, SO:0001217, UniParc:UPI0009A2CDA4, UniRef:UniRef100_A0A1V4FJ03, UniRef:UniRef50_A0AAJ1IAW9, UniRef:UniRef90_A0A1V4FJ03
SGI373_plasmid_0	cds	130609	130794	+	HGKGHP_0791		hypothetical protein	RefSeq:WP_079376263.1, SO:0001217, UniParc:UPI0009A3D096, UniRef:UniRef100_A0A1V4FJ11, UniRef:UniRef50_A0A073JQG6, UniRef:UniRef90_A0A073JQG6
SGI373_plasmid_0	cds	130824	131162	+	HGKGHP_0792		Phage protein	SO:0001217, UniParc:UPI0004D4A88A, UniRef:UniRef100_A0A073JQS5, UniRef:UniRef50_A0A073JQS5, UniRef:UniRef90_A0A073JQS5
SGI373_plasmid_0	cds	131152	131349	+	HGKGHP_0793		hypothetical protein	SO:0001217, UniParc:UPI000D6F614F, UniRef:UniRef100_A0A855XHH2, UniRef:UniRef50_A0A1V4FJA2, UniRef:UniRef90_A0A1V4FJA2
SGI373_plasmid_0	cds	131424	131588	+	HGKGHP_0794		hypothetical protein	SO:0001217, UniRef:UniRef50_UPI001E52B0E0, UniRef:UniRef90_UPI0021A454BF
SGI373_plasmid_0	cds	131614	131898	+	HGKGHP_0795		DUF1474 domain-containing protein	RefSeq:WP_231794334.1, SO:0001217, UniParc:UPI001E56F106, UniRef:UniRef100_UPI001E56F106, UniRef:UniRef50_A0AAJ1IB75, UniRef:UniRef90_A0AAJ1IB75
SGI373_plasmid_0	cds	131903	132472	+	HGKGHP_0796		Nucleoside 2-deoxyribosyltransferase	EC:2.4.2.6, KEGG:K08728, SO:0001217, UniRef:UniRef50_C7XX83, UniRef:UniRef90_A0AAJ1IBG3
SGI373_plasmid_0	cds	132507	132860	+	HGKGHP_0797		hypothetical protein	SO:0001217, UniRef:UniRef50_A0A1Y3UTM2, UniRef:UniRef90_UPI00214B904F
SGI373_plasmid_0	cds	132857	133198	+	HGKGHP_0798		hypothetical protein	SO:0001217, UniRef:UniRef50_A0AAW9U834
SGI373_plasmid_0	cds	133216	133434	+	HGKGHP_0799		Phage protein	RefSeq:WP_109885193.1, SO:0001217, UniParc:UPI000D6FCD94, UniRef:UniRef100_A0A317G8L4, UniRef:UniRef50_A0A317G8L4, UniRef:UniRef90_A0A1V4FIW9
SGI373_plasmid_0	cds	133443	133712	+	HGKGHP_0800		hypothetical protein	RefSeq:WP_109885195.1, SO:0001217, UniParc:UPI000D6F3F8F, UniRef:UniRef100_A0A317GA54, UniRef:UniRef50_A0A073K2S5, UniRef:UniRef90_A0A317GA54
SGI373_plasmid_0	cds	133714	133854	+	HGKGHP_0801		DUF3096 domain-containing protein	SO:0001217, UniRef:UniRef50_A0A7L6BIF5, UniRef:UniRef90_A0AAJ1ML80
SGI373_plasmid_0	cds	133866	134042	+	HGKGHP_0802		hypothetical protein	RefSeq:WP_179230700.1, SO:0001217, UniParc:UPI0015C5EDB3, UniRef:UniRef100_UPI00117A3FE6, UniRef:UniRef50_A0A7L6BIB6, UniRef:UniRef90_A0A7L6BIB6
SGI373_plasmid_0	cds	134039	134287	+	HGKGHP_0803		DUF370 domain-containing protein	SO:0001217, UniRef:UniRef50_A0A1V4FIW6, UniRef:UniRef90_A0A1V4FIW6
SGI373_plasmid_0	cds	134429	134644	+	HGKGHP_0804		Helix-turn-helix domain-containing protein	RefSeq:WP_003676594.1, SO:0001217, UniParc:UPI00021DDAED, UniRef:UniRef100_F8KGG9, UniRef:UniRef50_A0A4S2EM47, UniRef:UniRef90_F8KGG9
SGI373_plasmid_0	cds	134832	135377	+	HGKGHP_0805		Type I restriction modification DNA specificity domain-containing protein	RefSeq:WP_086142205.1, SO:0001217, UniParc:UPI000A2EB520, UniRef:UniRef100_UPI000A2EB520, UniRef:UniRef50_A0A0R1P884, UniRef:UniRef90_A0A0R1P884
SGI373_plasmid_5	cds	90	1058	+	HGKGHP_0806		IS30 family transposase	GO:0004803, RefSeq:WP_006499680.1, SO:0001217, UniParc:UPI000173179D, UniRef:UniRef100_A0A0D4CM21, UniRef:UniRef50_A0A0R1RFP4, UniRef:UniRef90_A0A0D4CM21
SGI373_plasmid_5	cds	1144	1725	-	HGKGHP_0807	spoIVCA	Resolvase/invertase-type recombinase catalytic domain-containing protein	COG:COG1961, COG:L, KEGG:K14060, RefSeq:WP_003672587.1, SO:0001217, UniParc:UPI0001731796, UniRef:UniRef100_B2LYF4, UniRef:UniRef50_O50350, UniRef:UniRef90_O50350
SGI373_plasmid_5	cds	1844	2482	-	HGKGHP_0808	tetR	Transcriptional regulator, TetR family	RefSeq:WP_086118423.1, SO:0001217, UniParc:UPI000A2DFEF3, UniRef:UniRef100_A0A1Y2UHS7, UniRef:UniRef50_A0AAD1ARD5, UniRef:UniRef90_Q037I8
SGI373_plasmid_5	cds	2479	4095	-	HGKGHP_0809		ABC transporter permease	RefSeq:WP_013085964.1, SO:0001217, UniParc:UPI0001D10985, UniRef:UniRef100_F7QWX6, UniRef:UniRef50_U4TPG0, UniRef:UniRef90_A0A422M3D9
SGI373_plasmid_5	cds	4082	4999	-	HGKGHP_0810		ABC-type multidrug transport system, ATPase component	RefSeq:WP_003570727.1, SO:0001217, UniParc:UPI0000E56963, UniRef:UniRef100_Q037J0, UniRef:UniRef50_R2SN58, UniRef:UniRef90_Q037J0
SGI373_plasmid_5	cds	5408	5995	+	HGKGHP_0811		Site-specific recombinase, phage integrase family	SO:0001217, UniRef:UniRef50_A0A0R2LM67, UniRef:UniRef90_C8P6Z3
SGI373_plasmid_5	cds	6116	6694	-	HGKGHP_0812		replication protein	RefSeq:WP_320878996.1, SO:0001217, UniParc:UPI002A82089E, UniRef:UniRef100_UPI002A82089E, UniRef:UniRef50_A0A1Y2UEQ0, UniRef:UniRef90_UPI002A82089E
SGI373_plasmid_5	cds	6778	7374	-	HGKGHP_0813		hypothetical protein	RefSeq:WP_320878995.1, SO:0001217, UniParc:UPI002A800CC9, UniRef:UniRef100_UPI002A800CC9, UniRef:UniRef50_A0A1Y2UEN2, UniRef:UniRef90_UPI002A800CC9
SGI373_plasmid_5	cds	7367	8497	-	HGKGHP_0814		AAA family ATPase	RefSeq:WP_320878994.1, SO:0001217, UniParc:UPI002A7F3A9D, UniRef:UniRef100_UPI002A7F3A9D, UniRef:UniRef50_A0AAE5J6M0, UniRef:UniRef90_UPI002A7F3A9D
SGI373_plasmid_5	cds	8484	8768	-	HGKGHP_0815		hypothetical protein	RefSeq:WP_320878993.1, SO:0001217, UniParc:UPI002A808711, UniRef:UniRef100_UPI002A808711, UniRef:UniRef50_A0A1Y2UFZ0, UniRef:UniRef90_UPI002A808711
SGI373_plasmid_5	cds	8771	9139	-	HGKGHP_0816		hypothetical protein	RefSeq:WP_320878992.1, SO:0001217, UniParc:UPI002A803CF8, UniRef:UniRef100_UPI002A803CF8, UniRef:UniRef50_A0A1Y2UFW8, UniRef:UniRef90_UPI002A803CF8
SGI373_plasmid_5	cds	9227	9859	+	HGKGHP_0817		hypothetical protein	RefSeq:WP_320878991.1, SO:0001217, UniParc:UPI002A8242D2, UniRef:UniRef100_UPI002A8242D2, UniRef:UniRef50_UPI002A8242D2, UniRef:UniRef90_UPI002A8242D2
SGI373_plasmid_5	cds	10172	10948	+	HGKGHP_0818	repB	Initiator RepB protein	RefSeq:WP_320878990.1, SO:0001217, UniParc:UPI002A7FB09A, UniRef:UniRef100_UPI002A7FB09A, UniRef:UniRef50_Q68BL4, UniRef:UniRef90_R9WK16
SGI373_plasmid_5	cds	10953	11507	-	HGKGHP_0819		transcriptional regulator	RefSeq:WP_320878989.1, SO:0001217, UniParc:UPI002A80EC14, UniRef:UniRef100_UPI002A80EC14, UniRef:UniRef50_Q84EX3, UniRef:UniRef90_UPI002A80EC14
SGI373_plasmid_5	cds	11820	12305	+	HGKGHP_0820	lnu(A)	lincosamide nucleotidyltransferase Lnu(A)	GO:0046677, KEGG:K19545, NCBIProtein:WP_001829870.1, RefSeq:WP_001829870.1, SO:0001217, UniParc:UPI0000692062, UniRef:UniRef100_D2JGC2, UniRef:UniRef50_P06107, UniRef:UniRef90_P06107
SGI373_plasmid_5	cds	12611	13429	-	HGKGHP_0821	mobV	MobV family relaxase	GO:0003677, GO:0006310, RefSeq:WP_167592791.1, SO:0001217, UniParc:UPI000B71A73D, UniRef:UniRef100_A0AAW9ZJE0, UniRef:UniRef50_L8BA89, UniRef:UniRef90_A8VYA9
