# Supplementary material for: Genomic characterization of antimicrobial resistance and mobile genetic elements in swine gut bacteria isolated from a Canadian research farm
Source: Anim Microbiome. 2025 Jun 18;7:66. doi: 10.1186/s42523-025-00432-w (PMC12175345; doi:10.1186/s42523-025-00432-w)
Supplement: Supplementary file 6 — Additional file6 (XLSX 12 KB) [file 42523_2025_432_MOESM6_ESM.xlsx]

## Sheet: SGI_plasmid_hits2
Blast-n Alignment of the Putative Plasmids Against the PLSDB Plasmid Database
qseqid	sseqid	pident	length	mismatch	gapopen	qstart	qend	sstart	send	qcovs	evalue	bitscore	salltitles
SGI176_plasmid_1	dbj|AP031224.1|	100	10418	0	0	1	10418	38883	28466	100	0	19239	Enterococcus faecium NUITM-VRE3 plasmid pNUITMV13_2 DNA, complete sequence
SGI317_plasmid_0	dbj|AP031224.1|	100	10418	0	0	1	10418	38883	28466	100	0	19239	Enterococcus faecium NUITM-VRE3 plasmid pNUITMV13_2 DNA, complete sequence
SGI362_plasmid_0	ref|NC_014104.1|	97.091	6498	163	15	1919	8411	889	7365	100	0	10929	Bacillus amyloliquefaciens plasmid pBSG3, complete sequence
SGI239_plasmid_3	ref|NZ_LR822021.1|	96.586	4218	109	18	332	4533	1	4199	100	0	6959	Streptococcus thermophilus isolate STH_CIRM_956 plasmid paSTHERMO, complete sequence
SGI317_plasmid_4	ref|NZ_LR822021.1|	97.204	4077	92	15	460	4520	1	4071	100	0	6878	Streptococcus thermophilus isolate STH_CIRM_956 plasmid paSTHERMO, complete sequence
SGI182_plasmid_11	dbj|AP024279.1|	99.816	3814	1	3	1	3809	3125	6937	100	0	6999	Streptococcus parasuis SUT-380 plasmid pSUT-380-2 DNA, complete sequence
SGI167_plasmid_21	gb|CP082690.1|	99.94	3350	2	0	1	3350	4363	1014	100	0	6176	Salmonella enterica subsp. enterica serovar Bredeney strain CVM N18S0406 plasmid pN18S0406-4
SGI275_plasmid_1	gb|CP003669.1|	98.061	2940	44	6	3	2933	238	3173	99	0	5101	Staphylococcus warneri SG1 plasmid pSZ4, complete sequence
SGI171_plasmid_26	ref|NZ_CP136161.1|	96.492	3791	113	18	666	4445	8208	4427	93	0	6246	Streptococcus anginosus strain UMB8616 plasmid pUMB8616_1, complete sequence
SGI125_plasmid_7	ref|NZ_CP109248.1|	99.37	22067	83	18	1	22033	14060	36104	86	0	39929	Streptomyces albidoflavus strain NBC 01658 plasmid unnamed3, complete sequence
SGI322_plasmid_2	gb|CP024783.1|	96.922	8057	233	12	1	8050	8049	1	83	0	13490	Lactobacillus johnsonii pf01 plasmid pLJPF01S, complete sequence
SGI322_plasmid_2	gb|CP024783.1|	99.587	3386	13	1	13529	16913	11308	7923	83	0	6174	Lactobacillus johnsonii pf01 plasmid pLJPF01S, complete sequence
SGI219_plasmid_0	gb|CP024783.1|	97.685	11316	246	13	1489	12796	11308	1	82	0	19431	Lactobacillus johnsonii pf01 plasmid pLJPF01S, complete sequence
SGI251_plasmid_2	gb|CP024783.1|	98.015	11132	207	11	20	11144	184	11308	81	0	19320	Lactobacillus johnsonii pf01 plasmid pLJPF01S, complete sequence
