# Supplementary material for: Genomic characterization of antimicrobial resistance and mobile genetic elements in swine gut bacteria isolated from a Canadian research farm
Source: Anim Microbiome. 2025 Jun 18;7:66. doi: 10.1186/s42523-025-00432-w (PMC12175345; doi:10.1186/s42523-025-00432-w)
Supplement: Supplementary file 7 — Additional file7 (XLSX 16 KB) [file 42523_2025_432_MOESM7_ESM.xlsx]

## Sheet: RGI_Combined_circular_plasmids
Contig	Start	Stop	Orientation	Cut_Off	Pass_Bitscore	Best_Hit_Bitscore	Best_Hit_ARO	Best_Identities	ARO	Model_type	Drug Class	Resistance Mechanism	AMR Gene Family	Predicted_DNA	Predicted_Protein	CARD_Protein_Sequence	Percentage Length of Reference Sequence
PI_151_plasmid_4_2	898	1383	-	Strict	300	337.4	lnuA	97.52	3002835	protein homolog model	lincosamide antibiotic	antibiotic inactivation	lincosamide nucleotidyltransferase (LNU)	ATGAAAAATAATAATGTAACAGAAAAAGATTTATTTTATATTTTAGATTTATTTGAACACATGAAAGTAACTTATTGGTTAGATGGTGGCTGGGGGGTAGATGTATTAACTGGAAAACAACAAAGAGAACACAGAGATATAGATATAGATTTTGACGCTCAACACACTCAAAAAGTTATACAAAAATTAGAAGATATCGGATACAAAATAGAAGTTGATTGGATGCCTTCACGTATGGAACTCAAGCATGAAGAATATGGGTATTTAGATATTCATCCTATAAATCTAAATGATGATGGATCAATTACCCAAGCAAACCCAGAAGGTGGTAATTATGTTTTCCAAAATGACTGGTTTTCAGAAACTAATTACAAAGGTCGAAAAATACCATGTATTTCA…	MKNNNVTEKDLFYILDLFEHMKVTYWLDGGWGVDVLTGKQQREHRDIDIDFDAQHTQKVIQKLEDIGYKIEVDWMPSRMELKHEEYGYLDIHPINLNDDGSITQANPEGGNYVFQNDWFSETNYKGRKIPCISKEAQLLFHSGYDLTEKDHFDIKNLKSIT	MKNNNVTEKELFYILDLFEHMKVTYWLDGGWGVDVLTGKQQREHRDIDIDFDAQHTQKVIQKLEDIGYKIEVHWMPSRMELKHEEYGYLDIHPINLNDDGSITQANPEGGNYVFQNDWFSETNYKDRKIPCISKEAQLLFHSGYDLTETDHFDIKNLKSIT	100
PI_176_plasmid_1_12	9406	10269	-	Perfect	500	594	ANT(6)-Ia	100	3002626	protein homolog model	aminoglycoside antibiotic	antibiotic inactivation	ANT(6)	ATGAGATCAGAAAAAGAAATGATGGATTTAGTACTTTCTTTAGCAGAACAGGATGAACGTATTCGAATTGTGACCCTTGAGGGGTCACGCGCAAATATTAATATACCTAAAGATGAATTTCAGGATTATGATATTACATATTTTGTAAGTGATATAGAACCGTTTATATCTAATGATGACTGGCTTAATCAATTTGGGAATATAATAATGATGCAAAAGCCGGAGGATATGGAATTATTCCCACCTGAAGAAAAGGGATTTTCCTATCTTATGCTATTTGATGATTACAATAAAATTGATCTTACCTTATTGCCCTTGGAAGAGTTAGATAATTACCTAAAGGGCGATAAATTAATAAAGGTTCTAATTGATAAAGATTGTAGAATTAAAAGGGACATA…	MRSEKEMMDLVLSLAEQDERIRIVTLEGSRANINIPKDEFQDYDITYFVSDIEPFISNDDWLNQFGNIIMMQKPEDMELFPPEEKGFSYLMLFDDYNKIDLTLLPLEELDNYLKGDKLIKVLIDKDCRIKRDIVPTDIDYHVRKPSAREYDDCCNEFWNVTPYVIKGLCRKEILFAIDHLNQILRFELLRMMSWKVGIKTEFSLSVGKNYKYINKYIDEDLWNRLLSTYRMDSYENIWKSLFICHQLFREVSKEVAELLGFDYPEYGKNITRYTEDMYKKYVENDYF	MRSEKEMMDLVLSLAEQDERIRIVTLEGSRANINIPKDEFQDYDITYFVSDIEPFISNDDWLNQFGNIIMMQKPEDMELFPPEEKGFSYLMLFDDYNKIDLTLLPLEELDNYLKGDKLIKVLIDKDCRIKRDIVPTDIDYHVRKPSAREYDDCCNEFWNVTPYVIKGLCRKEILFAIDHLNQILRFELLRMMSWKVGIKTEFSLSVGKNYKYINKYIDEDLWNRLLSTYRMDSYENIWKSLFICHQLFREVSKEVAELLGFDYPEYGKNITRYTEDMYKKYVENDYF	100
PI_176_plasmid_1_5	3486	4289	-	Strict	500	524.6	lnuB	99.63	3002836	protein homolog model	lincosamide antibiotic	antibiotic inactivation	lincosamide nucleotidyltransferase (LNU)	ATGTTAAAACAAAAAGAATTAATTGCAAACGTTAAGAATCTTACTGAGTCAGATGAACGAATTACAGCTTGTATGATGTATGGATCGTTTACCAAAGGAGAAGGTGACCAATACTCTGATATAGAGTTCTATATATTTTTGAAAGATAGTATAACCTCGAACTTTGATTCATCCAACTGGTTGTTTGACGTAGCTCCGTACTTGATGCTTTATAAAAATGAGTACGGAACAGAGGTAGTTATTTTTGATAATCTTATACGTGGGGAATTTCATTTCCTTTCTGAAAAAGATATGAACATAATCCCCTCGTTTAAAGATTCAGGTTATATTCCTGATACGAAGGCTATGCTTATTTACGATGAAACAGGGCAATTAGAAAATTATTTATCAGAGATAAGT…	MLKQKELIANVKNLTESDERITACMMYGSFTKGEGDQYSDIEFYIFLKDSITSNFDSSNWLFDVAPYLMLYKNEYGTEVVIFDNLIRGEFHFLSEKDMNIIPSFKDSGYIPDTKAMLIYDETGQLENYLSEISGARPNRLTEENANFLLCNFSNLWLMGINVLKRGEYARSLELLSQLQKNTLQLIRMAEKNADNWLNMSKNLEKEISLENYKKFAKTTARLDKVELFEAYKNSLLLVMDLQSHLIEQYNLKVTHDILERLLNYISE	MLKQKELIANVKNLTESDERITACMMYGSFTKGEGDQYSDIEFYIFLKHSITSNFDSSNWLFDVAPYLMLYKNEYGTEVVIFDNLIRGEFHFLSEKDMNIIPSFKDSGYIPDTKAMLIYDETGQLENYLSEISGARPNRLTEENANFLLCNFSNLWLMGINVLKRGEYARSLELLSQLQKNTLQLIRMAEKNADNWLNMSKNLEKEISLENYKKFAKTTARLDKVELFEAYKNSLLLVMDLQSHLIEQYNLKVTHDILERLLNYISE	100
PI_176_plasmid_1_6	4343	5827	-	Perfect	800	987.6	lsaE	100	3003206	protein homolog model	lincosamide antibiotic; streptogramin antibiotic; pleuromutilin antibiotic	antibiotic target protection	lsa-type ABC-F protein	ATGTCCTTAATAAATGTTTCAAATCTAACTTTTTCATATGAAGGAAGTTATGACAATATTTTTGAAAATGTAAGTTTTCAGATAGATACAGATTGGAAACTCGGTTTTATTGGAAGAAACGGACGCGGTAAAACTACTTTCTTAAATTTACTGCTTGGCAAATATGCGTATTCCGGCAATATAAGTTCTACAGTTAAGTTTGAGTATTTTCCTTATGATGTGGAAGATAAGAGTCTATATACAATTGAAGTAATGAAGAGTATTTGTACGGAATGTATGGATTGGGAGATTTTTCGTGAAATATCATTGCTTGATGTTCAAGAAGATGCTTTATATCGTCCGTTTAATACATTGTCAAATGGTGAGCAAACGAAGGTCCTTCTTGCAGCTTTATTCCTT…	MSLINVSNLTFSYEGSYDNIFENVSFQIDTDWKLGFIGRNGRGKTTFLNLLLGKYAYSGNISSTVKFEYFPYDVEDKSLYTIEVMKSICTECMDWEIFREISLLDVQEDALYRPFNTLSNGEQTKVLLAALFLTASCFLLIDEPTNHLDIDARNVVQNYLKRKKGFILVSHDRSLLDQCVDHILSINKTNIEIQKGNFTSWWENKTLQDNFELAENKKLLKEIGRLSYAAKRSSNWSNKVEKSKYGTTNSGSKLDKGYVGHKAAKAMKRAKNIESRHQEAVLQKSELLHNIEQYDDLKISPLEFHKECLIEANDLSLSYGDKEVCSNLNFRVNIGDRVAIIGKNGSGKSSILKLINGDDIKFTGNFMLASGLKISYISQDTSYLKGNLSEFAYNNKIDE…	MSLINVSNLTFSYEGSYDNIFENVSFQIDTDWKLGFIGRNGRGKTTFLNLLLGKYAYSGNISSTVKFEYFPYDVEDKSLYTIEVMKSICTECMDWEIFREISLLDVQEDALYRPFNTLSNGEQTKVLLAALFLTASCFLLIDEPTNHLDIDARNVVQNYLKRKKGFILVSHDRSLLDQCVDHILSINKTNIEIQKGNFTSWWENKTLQDNFELAENKKLLKEIGRLSYAAKRSSNWSNKVEKSKYGTTNSGSKLDKGYVGHKAAKAMKRAKNIESRHQEAVLQKSELLHNIEQYDDLKISPLEFHKECLIEANDLSLSYGDKEVCSNLNFRVNIGDRVAIIGKNGSGKSSILKLINGDDIKFTGNFMLASGLKISYISQDTSYLKGNLSEFAYNNKIDE…	100
PI_188_plasmid_2_18	12859	14778	+	Strict	900	1255.7	tet(O/W/32/O)	98.59	3007122	protein homolog model	tetracycline antibiotic	antibiotic target protection	tetracycline-resistant ribosomal protection protein	ATGAAAATAATTAACTTAGGCATTCTGGCTCACGTTGACGCAGGAAAGACAACATTAACGGAAAGTTTATTGTATACCAGTGGTGCAATTGCAGAACTAGGGAGCGTAGATGAAGGCACAACAAGGACAGATACAATGAATTTGGAGCGTCAAAGGGGAATCACTATCCAGACAGCAGTGACATCTTTTCAGTGGGAGGATGTAAAAGTCAACATTATAGATACGCCAGGCCATATGGATTTTTTGGCGGAGGTGTACCGCTCTTTGGCTGTTTTAGATGGGGCCATCTTGGTGATCTCCGCTAAAGATGGCGTGCAGGCCCAGACCCGTATTCTGTTCCATGCCCTGCGGAAAATGAACATTCCCACCGTTATCTTTATCAACAAGATCGACCAGGCT…	MKIINLGILAHVDAGKTTLTESLLYTSGAIAELGSVDEGTTRTDTMNLERQRGITIQTAVTSFQWEDVKVNIIDTPGHMDFLAEVYRSLAVLDGAILVISAKDGVQAQTRILFHALRKMNIPTVIFINKIDQAGVDLQSVVQSVRDKLSADIIIKQTVSLSPEIVLEENTDIEAWDAVIENNDKLLEKYIAGEPISREKLVREEQRRVQDASLFPVYYGSAKKGLGIQPLMDAVTGLFQPIGEQGSAALCGSVFKVEYTDCGQRRVYLRLYSGTLRLRDTVALAGREKLKITEMRIPSKGEIVRTDTAYPGEIVILADDTLKLNDILGNEKLLPHKTRIDNPMPLLRTTVEPQKPEQREALLNALAEIADTDPLLHFDIDTVTHEIMLSFLGKVQLEVI…	MKIINLGILAHVDAGKTTLTESLLYTSGAIAELGSVDEGTTRTDTMNLERQRGITIQTAVTSFQWEDVKVNIIDTPGHMDFLAEVYRSLAVLDGAILVISAKDGVQAQTRILFHALRKMNIPTVIFINKIDQAGVDLQSVVQSVRDKLSADIIIKQTVSLSPEIVLEENTDIEAWDAVIENNDKLLEKYIAGEPISREKLVREEQRRVQDASLFPVYYGSAKKGLGIQPLMDAVTGLFQPIGEQGSAALCGSVFKVEYTDCGQRRVYLRLYSGTLRLRDTVALAGREKLKITEMRIPSKGEIVRTDTAYPGEIVILADDTLKLNDILGNEKLLPHKTRIDNPMPLLRTTVEPQKPEQREALLNALAEIADTDPLLHFDIDTVTHEIMLSFLGKVQLEVI…	100
PI_188_plasmid_2_3	605	1090	-	Strict	300	337.4	lnuA	97.52	3002835	protein homolog model	lincosamide antibiotic	antibiotic inactivation	lincosamide nucleotidyltransferase (LNU)	ATGAAAAATAATAATGTAACAGAAAAAGATTTATTTTATATTTTAGATTTATTTGAACACATGAAAGTAACTTATTGGTTAGATGGTGGCTGGGGGGTAGATGTATTAACTGGAAAACAACAAAGAGAACACAGAGATATAGATATAGATTTTGACGCTCAACACACTCAAAAAGTTATACAAAAATTAGAAGATATCGGATACAAAATAGAAGTTGATTGGATGCCTTCACGTATGGAACTCAAGCATGAAGAATATGGGTATTTAGATATTCATCCTATAAATCTAAATGATGATGGATCAATTACCCAAGCAAACCCAGAAGGTGGTAATTATGTTTTCCAAAATGACTGGTTTTCAGAAACTAATTACAAAGGTCGAAAAATACCATGTATTTCA…	MKNNNVTEKDLFYILDLFEHMKVTYWLDGGWGVDVLTGKQQREHRDIDIDFDAQHTQKVIQKLEDIGYKIEVDWMPSRMELKHEEYGYLDIHPINLNDDGSITQANPEGGNYVFQNDWFSETNYKGRKIPCISKEAQLLFHSGYDLTEKDHFDIKNLKSIT	MKNNNVTEKELFYILDLFEHMKVTYWLDGGWGVDVLTGKQQREHRDIDIDFDAQHTQKVIQKLEDIGYKIEVHWMPSRMELKHEEYGYLDIHPINLNDDGSITQANPEGGNYVFQNDWFSETNYKDRKIPCISKEAQLLFHSGYDLTETDHFDIKNLKSIT	100
PI_191_plasmid_4_3	2539	3024	+	Strict	300	337.4	lnuA	97.52	3002835	protein homolog model	lincosamide antibiotic	antibiotic inactivation	lincosamide nucleotidyltransferase (LNU)	ATGAAAAATAATAATGTAACAGAAAAAGATTTATTTTATATTTTAGATTTATTTGAACACATGAAAGTAACTTATTGGTTAGATGGTGGCTGGGGGGTAGATGTATTAACTGGAAAACAACAAAGAGAACACAGAGATATAGATATAGATTTTGACGCACAACACACTCAAAAAGTTATACAAAAATTAGAAGATATCGGATACAAAATAGAAGTTGATTGGATGCCTTCACGTATGGAACTCAAGCATGAAGAATATGGGTATTTAGATATTCATCCTATAAATCTAAATGATGATGGATCAATTACCCAAGCAAACCCAGAAGGTGGTAATTATGTTTTCCAAAATGACTGGTTTTCAGAAACTAATTACAAAGGTCGAAAAATACCATGTATTTCA…	MKNNNVTEKDLFYILDLFEHMKVTYWLDGGWGVDVLTGKQQREHRDIDIDFDAQHTQKVIQKLEDIGYKIEVDWMPSRMELKHEEYGYLDIHPINLNDDGSITQANPEGGNYVFQNDWFSETNYKGRKIPCISKEAQLLFHSGYDLTEKDHFDIKNLKSIT	MKNNNVTEKELFYILDLFEHMKVTYWLDGGWGVDVLTGKQQREHRDIDIDFDAQHTQKVIQKLEDIGYKIEVHWMPSRMELKHEEYGYLDIHPINLNDDGSITQANPEGGNYVFQNDWFSETNYKDRKIPCISKEAQLLFHSGYDLTETDHFDIKNLKSIT	100
PI_199_plasmid_0_18	12859	14778	+	Strict	900	1255.7	tet(O/W/32/O)	98.59	3007122	protein homolog model	tetracycline antibiotic	antibiotic target protection	tetracycline-resistant ribosomal protection protein	ATGAAAATAATTAACTTAGGCATTCTGGCTCACGTTGACGCAGGAAAGACAACATTAACGGAAAGTTTATTGTATACCAGTGGTGCAATTGCAGAACTAGGGAGCGTAGATGAAGGCACAACAAGGACAGATACAATGAATTTGGAGCGTCAAAGGGGAATCACTATCCAGACAGCAGTGACATCTTTTCAGTGGGAGGATGTAAAAGTCAACATTATAGATACGCCAGGCCATATGGATTTTTTGGCGGAGGTGTACCGCTCTTTGGCTGTTTTAGATGGGGCCATCTTGGTGATCTCCGCTAAAGATGGCGTGCAGGCCCAGACCCGTATTCTGTTCCATGCCCTGCGGAAAATGAACATTCCCACCGTTATCTTTATCAACAAGATCGACCAGGCT…	MKIINLGILAHVDAGKTTLTESLLYTSGAIAELGSVDEGTTRTDTMNLERQRGITIQTAVTSFQWEDVKVNIIDTPGHMDFLAEVYRSLAVLDGAILVISAKDGVQAQTRILFHALRKMNIPTVIFINKIDQAGVDLQSVVQSVRDKLSADIIIKQTVSLSPEIVLEENTDIEAWDAVIENNDKLLEKYIAGEPISREKLVREEQRRVQDASLFPVYYGSAKKGLGIQPLMDAVTGLFQPIGEQGSAALCGSVFKVEYTDCGQRRVYLRLYSGTLRLRDTVALAGREKLKITEMRIPSKGEIVRTDTAYPGEIVILADDTLKLNDILGNEKLLPHKTRIDNPMPLLRTTVEPQKPEQREALLNALAEIADTDPLLHFDIDTVTHEIMLSFLGKVQLEVI…	MKIINLGILAHVDAGKTTLTESLLYTSGAIAELGSVDEGTTRTDTMNLERQRGITIQTAVTSFQWEDVKVNIIDTPGHMDFLAEVYRSLAVLDGAILVISAKDGVQAQTRILFHALRKMNIPTVIFINKIDQAGVDLQSVVQSVRDKLSADIIIKQTVSLSPEIVLEENTDIEAWDAVIENNDKLLEKYIAGEPISREKLVREEQRRVQDASLFPVYYGSAKKGLGIQPLMDAVTGLFQPIGEQGSAALCGSVFKVEYTDCGQRRVYLRLYSGTLRLRDTVALAGREKLKITEMRIPSKGEIVRTDTAYPGEIVILADDTLKLNDILGNEKLLPHKTRIDNPMPLLRTTVEPQKPEQREALLNALAEIADTDPLLHFDIDTVTHEIMLSFLGKVQLEVI…	100
PI_199_plasmid_0_3	605	1090	-	Strict	300	337.4	lnuA	97.52	3002835	protein homolog model	lincosamide antibiotic	antibiotic inactivation	lincosamide nucleotidyltransferase (LNU)	ATGAAAAATAATAATGTAACAGAAAAAGATTTATTTTATATTTTAGATTTATTTGAACACATGAAAGTAACTTATTGGTTAGATGGTGGCTGGGGGGTAGATGTATTAACTGGAAAACAACAAAGAGAACACAGAGATATAGATATAGATTTTGACGCTCAACACACTCAAAAAGTTATACAAAAATTAGAAGATATCGGATACAAAATAGAAGTTGATTGGATGCCTTCACGTATGGAACTCAAGCATGAAGAATATGGGTATTTAGATATTCATCCTATAAATCTAAATGATGATGGATCAATTACCCAAGCAAACCCAGAAGGTGGTAATTATGTTTTCCAAAATGACTGGTTTTCAGAAACTAATTACAAAGGTCGAAAAATACCATGTATTTCA…	MKNNNVTEKDLFYILDLFEHMKVTYWLDGGWGVDVLTGKQQREHRDIDIDFDAQHTQKVIQKLEDIGYKIEVDWMPSRMELKHEEYGYLDIHPINLNDDGSITQANPEGGNYVFQNDWFSETNYKGRKIPCISKEAQLLFHSGYDLTEKDHFDIKNLKSIT	MKNNNVTEKELFYILDLFEHMKVTYWLDGGWGVDVLTGKQQREHRDIDIDFDAQHTQKVIQKLEDIGYKIEVHWMPSRMELKHEEYGYLDIHPINLNDDGSITQANPEGGNYVFQNDWFSETNYKDRKIPCISKEAQLLFHSGYDLTETDHFDIKNLKSIT	100
PI_211_plasmid_12_5	2171	2656	-	Strict	300	337.4	lnuA	97.52	3002835	protein homolog model	lincosamide antibiotic	antibiotic inactivation	lincosamide nucleotidyltransferase (LNU)	ATGAAAAATAATAATGTAACAGAAAAAGATTTATTTTATATTTTAGATTTATTTGAACACATGAAAGTAACTTATTGGTTAGATGGTGGCTGGGGGGTAGATGTATTAACTGGAAAACAACAAAGAGAACACAGAGATATAGATATAGATTTTGACGCACAACACACTCAAAAAGTTATACAAAAATTAGAAGATATCGGATACAAAATAGAAGTTGATTGGATGCCTTCACGTATGGAACTCAAGCATGAAGAATATGGGTATTTAGATATTCATCCTATAAATCTAAATGATGATGGATCAATTACCCAAGCAAACCCAGAAGGTGGTAATTATGTTTTCCAAAATGACTGGTTTTCAGAAACTAATTACAAAGGTCGAAAAATACCATGTATTTCA…	MKNNNVTEKDLFYILDLFEHMKVTYWLDGGWGVDVLTGKQQREHRDIDIDFDAQHTQKVIQKLEDIGYKIEVDWMPSRMELKHEEYGYLDIHPINLNDDGSITQANPEGGNYVFQNDWFSETNYKGRKIPCISKEAQLLFHSGYDLTEKDHFDIKNLKSIT	MKNNNVTEKELFYILDLFEHMKVTYWLDGGWGVDVLTGKQQREHRDIDIDFDAQHTQKVIQKLEDIGYKIEVHWMPSRMELKHEEYGYLDIHPINLNDDGSITQANPEGGNYVFQNDWFSETNYKDRKIPCISKEAQLLFHSGYDLTETDHFDIKNLKSIT	100
PI_240_plasmid_11_5	2171	2656	-	Strict	300	337.4	lnuA	97.52	3002835	protein homolog model	lincosamide antibiotic	antibiotic inactivation	lincosamide nucleotidyltransferase (LNU)	ATGAAAAATAATAATGTAACAGAAAAAGATTTATTTTATATTTTAGATTTATTTGAACACATGAAAGTAACTTATTGGTTAGATGGTGGCTGGGGGGTAGATGTATTAACTGGAAAACAACAAAGAGAACACAGAGATATAGATATAGATTTTGACGCACAACACACTCAAAAAGTTATACAAAAATTAGAAGATATCGGATACAAAATAGAAGTTGATTGGATGCCTTCACGTATGGAACTCAAGCATGAAGAATATGGGTATTTAGATATTCATCCTATAAATCTAAATGATGATGGATCAATTACCCAAGCAAACCCAGAAGGTGGTAATTATGTTTTCCAAAATGACTGGTTTTCAGAAACTAATTACAAAGGTCGAAAAATACCATGTATTTCA…	MKNNNVTEKDLFYILDLFEHMKVTYWLDGGWGVDVLTGKQQREHRDIDIDFDAQHTQKVIQKLEDIGYKIEVDWMPSRMELKHEEYGYLDIHPINLNDDGSITQANPEGGNYVFQNDWFSETNYKGRKIPCISKEAQLLFHSGYDLTEKDHFDIKNLKSIT	MKNNNVTEKELFYILDLFEHMKVTYWLDGGWGVDVLTGKQQREHRDIDIDFDAQHTQKVIQKLEDIGYKIEVHWMPSRMELKHEEYGYLDIHPINLNDDGSITQANPEGGNYVFQNDWFSETNYKDRKIPCISKEAQLLFHSGYDLTETDHFDIKNLKSIT	100
PI_317_plasmid_0_12	9406	10269	-	Perfect	500	594	ANT(6)-Ia	100	3002626	protein homolog model	aminoglycoside antibiotic	antibiotic inactivation	ANT(6)	ATGAGATCAGAAAAAGAAATGATGGATTTAGTACTTTCTTTAGCAGAACAGGATGAACGTATTCGAATTGTGACCCTTGAGGGGTCACGCGCAAATATTAATATACCTAAAGATGAATTTCAGGATTATGATATTACATATTTTGTAAGTGATATAGAACCGTTTATATCTAATGATGACTGGCTTAATCAATTTGGGAATATAATAATGATGCAAAAGCCGGAGGATATGGAATTATTCCCACCTGAAGAAAAGGGATTTTCCTATCTTATGCTATTTGATGATTACAATAAAATTGATCTTACCTTATTGCCCTTGGAAGAGTTAGATAATTACCTAAAGGGCGATAAATTAATAAAGGTTCTAATTGATAAAGATTGTAGAATTAAAAGGGACATA…	MRSEKEMMDLVLSLAEQDERIRIVTLEGSRANINIPKDEFQDYDITYFVSDIEPFISNDDWLNQFGNIIMMQKPEDMELFPPEEKGFSYLMLFDDYNKIDLTLLPLEELDNYLKGDKLIKVLIDKDCRIKRDIVPTDIDYHVRKPSAREYDDCCNEFWNVTPYVIKGLCRKEILFAIDHLNQILRFELLRMMSWKVGIKTEFSLSVGKNYKYINKYIDEDLWNRLLSTYRMDSYENIWKSLFICHQLFREVSKEVAELLGFDYPEYGKNITRYTEDMYKKYVENDYF	MRSEKEMMDLVLSLAEQDERIRIVTLEGSRANINIPKDEFQDYDITYFVSDIEPFISNDDWLNQFGNIIMMQKPEDMELFPPEEKGFSYLMLFDDYNKIDLTLLPLEELDNYLKGDKLIKVLIDKDCRIKRDIVPTDIDYHVRKPSAREYDDCCNEFWNVTPYVIKGLCRKEILFAIDHLNQILRFELLRMMSWKVGIKTEFSLSVGKNYKYINKYIDEDLWNRLLSTYRMDSYENIWKSLFICHQLFREVSKEVAELLGFDYPEYGKNITRYTEDMYKKYVENDYF	100
PI_317_plasmid_0_5	3486	4289	-	Strict	500	524.6	lnuB	99.63	3002836	protein homolog model	lincosamide antibiotic	antibiotic inactivation	lincosamide nucleotidyltransferase (LNU)	ATGTTAAAACAAAAAGAATTAATTGCAAACGTTAAGAATCTTACTGAGTCAGATGAACGAATTACAGCTTGTATGATGTATGGATCGTTTACCAAAGGAGAAGGTGACCAATACTCTGATATAGAGTTCTATATATTTTTGAAAGATAGTATAACCTCGAACTTTGATTCATCCAACTGGTTGTTTGACGTAGCTCCGTACTTGATGCTTTATAAAAATGAGTACGGAACAGAGGTAGTTATTTTTGATAATCTTATACGTGGGGAATTTCATTTCCTTTCTGAAAAAGATATGAACATAATCCCCTCGTTTAAAGATTCAGGTTATATTCCTGATACGAAGGCTATGCTTATTTACGATGAAACAGGGCAATTAGAAAATTATTTATCAGAGATAAGT…	MLKQKELIANVKNLTESDERITACMMYGSFTKGEGDQYSDIEFYIFLKDSITSNFDSSNWLFDVAPYLMLYKNEYGTEVVIFDNLIRGEFHFLSEKDMNIIPSFKDSGYIPDTKAMLIYDETGQLENYLSEISGARPNRLTEENANFLLCNFSNLWLMGINVLKRGEYARSLELLSQLQKNTLQLIRMAEKNADNWLNMSKNLEKEISLENYKKFAKTTARLDKVELFEAYKNSLLLVMDLQSHLIEQYNLKVTHDILERLLNYISE	MLKQKELIANVKNLTESDERITACMMYGSFTKGEGDQYSDIEFYIFLKHSITSNFDSSNWLFDVAPYLMLYKNEYGTEVVIFDNLIRGEFHFLSEKDMNIIPSFKDSGYIPDTKAMLIYDETGQLENYLSEISGARPNRLTEENANFLLCNFSNLWLMGINVLKRGEYARSLELLSQLQKNTLQLIRMAEKNADNWLNMSKNLEKEISLENYKKFAKTTARLDKVELFEAYKNSLLLVMDLQSHLIEQYNLKVTHDILERLLNYISE	100
PI_317_plasmid_0_6	4343	5827	-	Perfect	800	987.6	lsaE	100	3003206	protein homolog model	lincosamide antibiotic; streptogramin antibiotic; pleuromutilin antibiotic	antibiotic target protection	lsa-type ABC-F protein	ATGTCCTTAATAAATGTTTCAAATCTAACTTTTTCATATGAAGGAAGTTATGACAATATTTTTGAAAATGTAAGTTTTCAGATAGATACAGATTGGAAACTCGGTTTTATTGGAAGAAACGGACGCGGTAAAACTACTTTCTTAAATTTACTGCTTGGCAAATATGCGTATTCCGGCAATATAAGTTCTACAGTTAAGTTTGAGTATTTTCCTTATGATGTGGAAGATAAGAGTCTATATACAATTGAAGTAATGAAGAGTATTTGTACGGAATGTATGGATTGGGAGATTTTTCGTGAAATATCATTGCTTGATGTTCAAGAAGATGCTTTATATCGTCCGTTTAATACATTGTCAAATGGTGAGCAAACGAAGGTCCTTCTTGCAGCTTTATTCCTT…	MSLINVSNLTFSYEGSYDNIFENVSFQIDTDWKLGFIGRNGRGKTTFLNLLLGKYAYSGNISSTVKFEYFPYDVEDKSLYTIEVMKSICTECMDWEIFREISLLDVQEDALYRPFNTLSNGEQTKVLLAALFLTASCFLLIDEPTNHLDIDARNVVQNYLKRKKGFILVSHDRSLLDQCVDHILSINKTNIEIQKGNFTSWWENKTLQDNFELAENKKLLKEIGRLSYAAKRSSNWSNKVEKSKYGTTNSGSKLDKGYVGHKAAKAMKRAKNIESRHQEAVLQKSELLHNIEQYDDLKISPLEFHKECLIEANDLSLSYGDKEVCSNLNFRVNIGDRVAIIGKNGSGKSSILKLINGDDIKFTGNFMLASGLKISYISQDTSYLKGNLSEFAYNNKIDE…	MSLINVSNLTFSYEGSYDNIFENVSFQIDTDWKLGFIGRNGRGKTTFLNLLLGKYAYSGNISSTVKFEYFPYDVEDKSLYTIEVMKSICTECMDWEIFREISLLDVQEDALYRPFNTLSNGEQTKVLLAALFLTASCFLLIDEPTNHLDIDARNVVQNYLKRKKGFILVSHDRSLLDQCVDHILSINKTNIEIQKGNFTSWWENKTLQDNFELAENKKLLKEIGRLSYAAKRSSNWSNKVEKSKYGTTNSGSKLDKGYVGHKAAKAMKRAKNIESRHQEAVLQKSELLHNIEQYDDLKISPLEFHKECLIEANDLSLSYGDKEVCSNLNFRVNIGDRVAIIGKNGSGKSSILKLINGDDIKFTGNFMLASGLKISYISQDTSYLKGNLSEFAYNNKIDE…	100
PI_324_plasmid_4_19	17310	17795	-	Strict	300	337.4	lnuA	97.52	3002835	protein homolog model	lincosamide antibiotic	antibiotic inactivation	lincosamide nucleotidyltransferase (LNU)	ATGAAAAATAATAATGTAACAGAAAAAGATTTATTTTATATTTTAGATTTATTTGAACACATGAAAGTAACTTATTGGTTAGATGGTGGCTGGGGGGTAGATGTATTAACTGGAAAACAACAAAGAGAACACAGAGATATAGATATAGATTTTGACGCTCAACACACTCAAAAAGTTATACAAAAATTAGAAGATATCGGATACAAAATAGAAGTTGATTGGATGCCTTCACGAATGGAACTCAAGCATGAAGAATATGGGTATTTAGATATTCATCCTATAAATCTAAATGATGATGGATCAATTACCCAAGCAAACCCAGAAGGTGGTAATTATGTTTTCCAAAATGACTGGTTTTCAGAAACTAATTACAAAGGTCGAAAAATACCATGTATTTCA…	MKNNNVTEKDLFYILDLFEHMKVTYWLDGGWGVDVLTGKQQREHRDIDIDFDAQHTQKVIQKLEDIGYKIEVDWMPSRMELKHEEYGYLDIHPINLNDDGSITQANPEGGNYVFQNDWFSETNYKGRKIPCISKEAQLLFHSGYDLTEKDHFDIKNLKSIT	MKNNNVTEKELFYILDLFEHMKVTYWLDGGWGVDVLTGKQQREHRDIDIDFDAQHTQKVIQKLEDIGYKIEVHWMPSRMELKHEEYGYLDIHPINLNDDGSITQANPEGGNYVFQNDWFSETNYKDRKIPCISKEAQLLFHSGYDLTETDHFDIKNLKSIT	100
PI_373_plasmid_5_15	11820	12305	+	Strict	300	337.4	lnuA	97.52	3002835	protein homolog model	lincosamide antibiotic	antibiotic inactivation	lincosamide nucleotidyltransferase (LNU)	ATGAAAAATAATAATGTAACAGAAAAAGATTTATTTTATATTTTAGATTTATTTGAACACATGAAAGTAACTTATTGGTTAGATGGTGGCTGGGGGGTAGATGTATTAACTGGAAAACAACAAAGAGAACACAGAGATATAGATATAGATTTTGACGCTCAACACACTCAAAAAGTTATACAAAAATTAGAAGATATCGGATACAAAATAGAAGTTGATTGGATGCCTTCACGAATGGAACTCAAGCATGAAGAATATGGGTATTTAGATATTCATCCTATAAATCTAAATGATGATGGATCAATTACCCAAGCAAACCCAGAAGGTGGTAATTATGTTTTCCAAAATGACTGGTTTTCAGAAACTAATTACAAAGGTCGAAAAATACCATGTATTTCA…	MKNNNVTEKDLFYILDLFEHMKVTYWLDGGWGVDVLTGKQQREHRDIDIDFDAQHTQKVIQKLEDIGYKIEVDWMPSRMELKHEEYGYLDIHPINLNDDGSITQANPEGGNYVFQNDWFSETNYKGRKIPCISKEAQLLFHSGYDLTEKDHFDIKNLKSIT	MKNNNVTEKELFYILDLFEHMKVTYWLDGGWGVDVLTGKQQREHRDIDIDFDAQHTQKVIQKLEDIGYKIEVHWMPSRMELKHEEYGYLDIHPINLNDDGSITQANPEGGNYVFQNDWFSETNYKDRKIPCISKEAQLLFHSGYDLTETDHFDIKNLKSIT	100
